# Supplementary material for: Bis(1,3-diethyl­benzimidazolium) tetra­bromidomercurate(II)
Source: Acta Crystallogr Sect E Struct Rep Online. 2009 Nov 21;65(Pt 12):m1652. doi: 10.1107/S1600536809047461 (PMC2971972; doi:10.1107/S1600536809047461)
Supplement: Supplementary file 1 [file e-65-m1652-sup1.cif]

##############################################################################
###                                                                        ###
###        Electronic paper (Acta Crystallographica Section E)             ###
###                                                                        ###
##############################################################################
#                                                                            #
# This CIF contains the data in a paper accepted for publication in Acta     #
# Crystallographica Section E. It conforms to the requirements of Notes      #
# for Authors for Section E, and has been peer reviewed under the auspices   #
# of the IUCr Commission on Journals.                                        #
#                                                                            #
# Full details of the Crystallographic Information File format               #
# are given in the paper "The Crystallographic Information File (CIF):       #
# a New Standard Archive File for Crystallography" by S. R. Hall, F. H.      #
# Allen and I. D. Brown [Acta Cryst. (1991), A47, 655-685].                  #
#                                                                            #
# The current version of the core CIF dictionary is obtainable from          #
# ftp://ftp.iucr.org/pub/cif_core.dic. The current version number is 2.4.    #
#                                                                            #
# Software is freely available for graphical display of the structure(s) in  #
# this CIF.  For information consult the CIF home page http://www.iucr.org/  #
# cif/home.html                                                              #
#                                                                            #
# This file may be used for bona fide research purposes within the           #
# scientific community so long as proper attribution is given to the journal # 
# article from which it was obtained.                                        #
#                                                                            #
##############################################################################
                                             
data_global
_audit_creation_method     SHELXL-97
_journal_date_recd_electronic     2009-10-27
_journal_date_accepted     2009-11-10
_journal_name_full     'Acta Crystallographica, Section E'
_journal_year     2009
_journal_volume     65
_journal_issue     12
_journal_page_first     m1652
_journal_page_last     m1652
_journal_paper_category     QM
_journal_coeditor_code     ZS2017
_publ_contact_author_name     'Dr. Qing-Xiang Liu'
_publ_contact_author_address
;
Tianjin Key Laboratory of Structure and Performance for Functional
Molecule, College of Chemistry and Life Science, Tianjin Normal University
Tianjin 300387
People's Republic of China
;
_publ_contact_author_email     qxliu@eyou.com
_publ_contact_author_fax     '86 022 23766532'
_publ_contact_author_phone     '86 022 13820172297'
_publ_section_title
;
Bis(1,3-diethylbenzimidazolium) tetrabromidomercurate(II)
;
loop_
    _publ_author_name
    _publ_author_address
    'Shu-Juan Li'
;
Tianjin Key Laboratory of Structure and Performance of Functional Molecules
College of Chemistry and Life Science, Tianjin Normal University
Tianjin 300387
People's Republic of China
;
    'Ai-Hui Chen'
;
Tianjin Key Laboratory of Structure and Performance of Functional Molecules
College of Chemistry and Life Science, Tianjin Normal University
Tianjin 300387
People's Republic of China
;
    'Zhan-Ying Zheng'
;
State Key Laboratory of Element-Organic Chemistry, Nankai University
Tianjin 300071, People's Republic of China
;
    'Shu-Wan Liu'
;
Tianjin Key Laboratory of Structure and Performance of Functional Molecules
College of Chemistry and Life Science, Tianjin Normal University
Tianjin 300387
People's Republic of China
;
    'Qing-Xiang Liu'
;
Tianjin Key Laboratory of Structure and Performance of Functional Molecules
College of Chemistry and Life Science, Tianjin Normal University
Tianjin 300387
People's Republic of China
;
data_I
_audit_creation_method     SHELXL97
_chemical_name_systematic
;
Bis(1,3-diethylbenzimidazolium) tetrabromidomercurate(II)
;
_chemical_name_common     ?
_chemical_formula_moiety     '2(C11 H15 N2 +) Br4 Hg 2-'
_chemical_formula_sum     'C22 H30 Br4 Hg N4'
_chemical_formula_iupac     '(C11 H15 N2)2 [Hg Br4]'
_chemical_formula_weight     870.73
_chemical_melting_point     ?
_chemical_melting_point_gt     469
_chemical_melting_point_lt     471
_symmetry_cell_setting     'triclinic'
_symmetry_space_group_name_H-M     'P -1'
_symmetry_space_group_name_Hall     '-P 1'
loop_
    _symmetry_equiv_pos_as_xyz
    'x, y, z'
    '-x, -y, -z'
_cell_length_a     8.4334(15)
_cell_length_b     9.9989(16)
_cell_length_c     18.328(3)
_cell_angle_alpha     85.060(3)
_cell_angle_beta     81.684(3)
_cell_angle_gamma     67.250(2)
_cell_volume     1409.5(4)
_cell_formula_units_Z     2
_cell_measurement_reflns_used     3130
_cell_measurement_theta_min     2.45
_cell_measurement_theta_max     25.52
_cell_measurement_temperature     296(2)
_exptl_crystal_description     'block'
_exptl_crystal_colour     'colourless'
_exptl_crystal_size_max     0.25
_exptl_crystal_size_mid     0.24
_exptl_crystal_size_min     0.23
_exptl_crystal_density_diffrn     2.052
_exptl_crystal_density_meas     ?
_exptl_crystal_density_method     'not measured'
_exptl_crystal_F_000     820
_exptl_absorpt_coefficient_mu     11.145
_exptl_absorpt_correction_type     'multi-scan'
_exptl_absorpt_process_details     '(<i>SADABS</i>; Sheldrick, 1996)'
_exptl_absorpt_correction_T_min     0.047
_exptl_absorpt_correction_T_max     0.077
_exptl_special_details
;
;
_diffrn_ambient_temperature     296(2)
_diffrn_radiation_type     MoK\a
_diffrn_radiation_wavelength     0.71073
_diffrn_radiation_source     'fine-focus sealed tube'
_diffrn_radiation_monochromator     graphite
_diffrn_measurement_device_type     'Bruker SMART APEX CCD area-detector'
_diffrn_measurement_method     '\f and \w'
_diffrn_detector_area_resol_mean     ?
_diffrn_reflns_number     7102
_diffrn_reflns_av_R_equivalents     0.0193
_diffrn_reflns_av_sigmaI/netI     0.0400
_diffrn_reflns_theta_min     1.12
_diffrn_reflns_theta_max     25.01
_diffrn_reflns_theta_full     25.01
_diffrn_measured_fraction_theta_max     0.992
_diffrn_measured_fraction_theta_full     0.992
_diffrn_reflns_limit_h_min     -10
_diffrn_reflns_limit_h_max     7
_diffrn_reflns_limit_k_min     -11
_diffrn_reflns_limit_k_max     11
_diffrn_reflns_limit_l_min     -20
_diffrn_reflns_limit_l_max     21
_diffrn_standards_number     0
_diffrn_standards_interval_count     .
_diffrn_standards_interval_time     .
_diffrn_standards_decay_%     ?
_refine_special_details
;
Refinement of <i>F</i>^2^ against ALL reflections. The weighted <i>R</i>-factor
<i>wR</i> and goodness of fit <i>S</i> are based on <i>F</i>^2^, conventional
<i>R</i>-factors <i>R</i> are based on <i>F</i>, with <i>F</i> set to zero for
negative <i>F</i>^2^. The threshold expression of <i>F</i>^2^ >
\s(<i>F</i>^2^) is used only for calculating <i>R</i>-factors(gt) <i>etc</i>.
and is not relevant to the choice of reflections for refinement.
<i>R</i>-factors based on <i>F</i>^2^ are statistically about twice as large
as those based on <i>F</i>, and <i>R</i>- factors based on ALL data will be
even larger.
;
_reflns_number_total     4923
_reflns_number_gt     3711
_reflns_threshold_expression     I>2\s(I)
_refine_ls_structure_factor_coef     Fsqd
_refine_ls_matrix_type     full
_refine_ls_R_factor_all     0.0559
_refine_ls_R_factor_gt     0.0348
_refine_ls_wR_factor_gt     0.0730
_refine_ls_wR_factor_ref     0.0811
_refine_ls_goodness_of_fit_ref     1.025
_refine_ls_restrained_S_all     1.025
_refine_ls_number_reflns     4923
_refine_ls_number_parameters     294
_refine_ls_number_restraints     0
_refine_ls_hydrogen_treatment     constr
_refine_ls_weighting_scheme     calc
_refine_ls_weighting_details
         'calc w=1/[\s^2^(Fo^2^)+(0.0369P)^2^+1.1891P] where P=(Fo^2^+2Fc^2^)/3'
_atom_sites_solution_hydrogens     geom
_atom_sites_solution_primary     direct
_atom_sites_solution_secondary     difmap
_refine_ls_shift/su_max     0.002
_refine_ls_shift/su_mean     0.000
_refine_diff_density_max     0.784
_refine_diff_density_min     -0.570
_refine_ls_extinction_method     none
_refine_ls_extinction_coef     ?
loop_
    _atom_type_symbol
    _atom_type_description
    _atom_type_scat_dispersion_real
    _atom_type_scat_dispersion_imag
    _atom_type_scat_source
    'C' 'C' 0.0033 0.0016
                         'International Tables Vol C Tables 4.2.6.8 and 6.1.1.4'
    'H' 'H' 0.0000 0.0000
                         'International Tables Vol C Tables 4.2.6.8 and 6.1.1.4'
    'N' 'N' 0.0061 0.0033
                         'International Tables Vol C Tables 4.2.6.8 and 6.1.1.4'
    'Br' 'Br' -0.2901 2.4595
                         'International Tables Vol C Tables 4.2.6.8 and 6.1.1.4'
    'Hg' 'Hg' -2.3894 9.2266
                         'International Tables Vol C Tables 4.2.6.8 and 6.1.1.4'
_computing_data_collection     '<i>SMART</i> (Bruker, 2003)'
_computing_cell_refinement     '<i>SMART</i> (Bruker, 2003)'
_computing_data_reduction     '<i>SAINT</i> (Bruker, 1998)'
_computing_structure_solution     '<i>SHELXS97</i> (Sheldrick, 2008)'
_computing_structure_refinement     '<i>SHELXL97</i> (Sheldrick, 2008)'
_computing_molecular_graphics     '<i>SHELXTL</i> (Sheldrick, 2008)'
_computing_publication_material     '<i>SHELXTL</i> (Sheldrick, 2008)'
loop_
    _atom_site_type_symbol
    _atom_site_label
    _atom_site_fract_x
    _atom_site_fract_y
    _atom_site_fract_z
    _atom_site_U_iso_or_equiv
    _atom_site_adp_type
    _atom_site_calc_flag
    _atom_site_refinement_flags
    _atom_site_occupancy
    _atom_site_disorder_assembly
    _atom_site_disorder_group
    Hg Hg1 0.92830(4) 0.40323(3) 0.751796(14) 0.05906(11) Uani d . 1 . .
    N N1 0.6000(7) 0.0822(6) 0.8460(3) 0.0596(14) Uani d . 1 . .
    N N2 0.3689(7) 0.2297(6) 0.9074(3) 0.0557(13) Uani d . 1 . .
    N N3 0.4560(9) 0.7998(6) 0.6180(3) 0.0778(18) Uani d . 1 . .
    N N4 0.5979(8) 0.7150(6) 0.5126(3) 0.0657(15) Uani d . 1 . .
    C C1 0.5169(9) -0.0033(7) 0.8841(3) 0.0531(16) Uani d . 1 . .
    C C2 0.3671(9) 0.0921(7) 0.9230(3) 0.0557(16) Uani d . 1 . .
    C C3 0.2517(9) 0.0427(9) 0.9661(4) 0.0670(19) Uani d . 1 . .
    H H3 0.1510 0.1063 0.9917 0.080 Uiso calc R 1 . .
    C C4 0.2912(12) -0.1027(10) 0.9697(4) 0.079(2) Uani d . 1 . .
    H H4 0.2162 -0.1396 0.9984 0.095 Uiso calc R 1 . .
    C C5 0.4422(12) -0.1974(9) 0.9311(4) 0.077(2) Uani d . 1 . .
    H H5 0.4652 -0.2963 0.9352 0.092 Uiso calc R 1 . .
    C C6 0.5578(10) -0.1508(7) 0.8874(4) 0.0655(19) Uani d . 1 . .
    H H6 0.6579 -0.2149 0.8616 0.079 Uiso calc R 1 . .
    C C7 0.5054(10) 0.2196(7) 0.8613(4) 0.0616(18) Uani d . 1 . .
    H H7 0.5329 0.2980 0.8418 0.074 Uiso calc R 1 . .
    C C8 0.7646(12) 0.0302(9) 0.7957(4) 0.088(3) Uani d . 1 . .
    H H8A 0.7680 0.1084 0.7612 0.106 Uiso calc R 1 . .
    H H8B 0.7669 -0.0485 0.7675 0.106 Uiso calc R 1 . .
    C C9 0.9214(12) -0.0215(11) 0.8349(6) 0.117(3) Uani d . 1 . .
    H H9A 0.9124 0.0509 0.8682 0.175 Uiso calc R 1 . .
    H H9B 1.0224 -0.0386 0.7996 0.175 Uiso calc R 1 . .
    H H9C 0.9305 -0.1100 0.8622 0.175 Uiso calc R 1 . .
    C C10 0.2278(10) 0.3638(8) 0.9367(4) 0.077(2) Uani d . 1 . .
    H H10A 0.1171 0.3601 0.9309 0.093 Uiso calc R 1 . .
    H H10B 0.2326 0.3672 0.9890 0.093 Uiso calc R 1 . .
    C C11 0.2388(12) 0.4979(8) 0.8993(5) 0.101(3) Uani d . 1 . .
    H H11A 0.3416 0.5084 0.9098 0.151 Uiso calc R 1 . .
    H H11B 0.1389 0.5802 0.9168 0.151 Uiso calc R 1 . .
    H H11C 0.2432 0.4920 0.8470 0.151 Uiso calc R 1 . .
    C C12 0.3604(10) 0.8877(7) 0.5645(4) 0.0619(18) Uani d . 1 . .
    C C13 0.4523(9) 0.8350(7) 0.4965(4) 0.0545(16) Uani d . 1 . .
    C C14 0.3935(11) 0.9000(8) 0.4311(4) 0.072(2) Uani d . 1 . .
    H H14 0.4537 0.8644 0.3858 0.086 Uiso calc R 1 . .
    C C15 0.2428(12) 1.0190(10) 0.4362(5) 0.087(2) Uani d . 1 . .
    H H15 0.1996 1.0669 0.3932 0.104 Uiso calc R 1 . .
    C C16 0.1514(11) 1.0707(9) 0.5050(6) 0.087(3) Uani d . 1 . .
    H H16 0.0478 1.1511 0.5063 0.104 Uiso calc R 1 . .
    C C17 0.2093(10) 1.0075(8) 0.5694(5) 0.077(2) Uani d . 1 . .
    H H17 0.1493 1.0436 0.6147 0.092 Uiso calc R 1 . .
    C C18 0.4168(17) 0.8111(10) 0.6994(4) 0.126(4) Uani d . 1 . .
    H H18A 0.5189 0.8092 0.7186 0.151 Uiso calc R 1 . .
    H H18B 0.3254 0.9048 0.7102 0.151 Uiso calc R 1 . .
    C C19 0.3668(13) 0.7051(11) 0.7371(5) 0.116(3) Uani d . 1 . .
    H H19A 0.2707 0.7005 0.7165 0.174 Uiso calc R 1 . .
    H H19B 0.3332 0.7282 0.7882 0.174 Uiso calc R 1 . .
    H H19C 0.4619 0.6129 0.7327 0.174 Uiso calc R 1 . .
    C C20 0.7368(11) 0.6199(9) 0.4597(5) 0.094(3) Uani d . 1 . .
    H H20A 0.7525 0.6768 0.4156 0.113 Uiso calc R 1 . .
    H H20B 0.8445 0.5822 0.4815 0.113 Uiso calc R 1 . .
    C C21 0.6995(15) 0.5009(11) 0.4393(6) 0.131(4) Uani d . 1 . .
    H H21A 0.6815 0.4452 0.4828 0.197 Uiso calc R 1 . .
    H H21B 0.7950 0.4402 0.4066 0.197 Uiso calc R 1 . .
    H H21C 0.5968 0.5374 0.4149 0.197 Uiso calc R 1 . .
    C C28 0.5942(12) 0.6992(8) 0.5842(4) 0.082(2) Uani d . 1 . .
    H H28 0.6782 0.6263 0.6084 0.099 Uiso calc R 1 . .
    Br Br1 0.7857(14) 0.3331(10) 0.6509(7) 0.068(2) Uani d P 0.49(6) A 1
    Br Br1' 0.745(4) 0.3411(16) 0.6681(16) 0.096(3) Uani d P 0.51(6) A 2
    Br Br2 1.23998(10) 0.21193(8) 0.74047(4) 0.0769(2) Uani d . 1 A .
    Br Br3 0.77611(10) 0.41151(9) 0.88750(4) 0.0735(2) Uani d . 1 A .
    Br Br4 0.92020(11) 0.66240(8) 0.71463(5) 0.0789(2) Uani d . 1 A .
loop_
    _atom_site_aniso_label
    _atom_site_aniso_U_11
    _atom_site_aniso_U_22
    _atom_site_aniso_U_33
    _atom_site_aniso_U_12
    _atom_site_aniso_U_13
    _atom_site_aniso_U_23
    Hg1 0.06174(18) 0.05316(17) 0.06080(17) -0.01868(13) -0.01052(12)
                                                                    -0.00390(12)
    N1 0.075(4) 0.053(3) 0.053(3) -0.029(3) -0.006(3) -0.002(3)
    N2 0.064(4) 0.053(3) 0.052(3) -0.022(3) -0.017(3) 0.000(3)
    N3 0.113(5) 0.057(4) 0.051(3) -0.021(4) -0.004(4) 0.000(3)
    N4 0.076(4) 0.054(3) 0.059(4) -0.022(3) 0.005(3) -0.003(3)
    C1 0.070(5) 0.059(4) 0.040(3) -0.034(4) -0.013(3) 0.002(3)
    C2 0.065(4) 0.059(4) 0.050(4) -0.027(4) -0.022(3) 0.001(3)
    C3 0.064(5) 0.084(5) 0.065(4) -0.043(4) -0.008(4) 0.007(4)
    C4 0.098(6) 0.098(6) 0.069(5) -0.067(6) -0.020(5) 0.016(5)
    C5 0.108(7) 0.070(5) 0.071(5) -0.052(5) -0.023(5) 0.003(4)
    C6 0.094(6) 0.055(4) 0.054(4) -0.031(4) -0.019(4) -0.003(3)
    C7 0.081(5) 0.058(4) 0.055(4) -0.037(4) -0.011(4) 0.002(3)
    C8 0.123(8) 0.065(5) 0.067(5) -0.039(5) 0.033(5) -0.009(4)
    C9 0.072(6) 0.111(7) 0.147(9) -0.022(6) 0.035(6) -0.037(7)
    C10 0.064(5) 0.068(5) 0.091(5) -0.012(4) -0.020(4) -0.002(4)
    C11 0.112(7) 0.052(5) 0.135(8) -0.027(5) -0.015(6) -0.004(5)
    C12 0.075(5) 0.046(4) 0.068(5) -0.028(4) -0.001(4) -0.007(3)
    C13 0.063(4) 0.051(4) 0.057(4) -0.032(3) -0.003(3) 0.000(3)
    C14 0.094(6) 0.074(5) 0.060(4) -0.043(5) -0.021(4) 0.002(4)
    C15 0.102(7) 0.090(6) 0.085(6) -0.047(6) -0.047(5) 0.016(5)
    C16 0.066(5) 0.069(5) 0.128(8) -0.022(4) -0.023(5) -0.021(5)
    C17 0.074(5) 0.071(5) 0.081(6) -0.023(4) -0.002(4) -0.016(4)
    C18 0.211(12) 0.091(7) 0.059(5) -0.045(8) 0.008(6) -0.011(5)
    C19 0.137(9) 0.141(9) 0.079(6) -0.075(7) 0.040(6) -0.030(6)
    C20 0.093(6) 0.092(6) 0.085(6) -0.031(5) 0.019(5) -0.013(5)
    C21 0.144(10) 0.132(9) 0.118(8) -0.063(8) 0.055(7) -0.066(7)
    C28 0.118(7) 0.054(5) 0.059(5) -0.018(5) -0.004(5) 0.002(4)
    Br1 0.083(3) 0.054(3) 0.073(3) -0.024(3) -0.031(2) -0.003(2)
    Br1' 0.135(8) 0.088(4) 0.097(7) -0.065(4) -0.065(6) 0.026(3)
    Br2 0.0681(5) 0.0800(5) 0.0583(4) 0.0027(4) -0.0134(4) -0.0127(4)
    Br3 0.0739(5) 0.0840(5) 0.0668(4) -0.0379(4) 0.0083(4) -0.0146(4)
    Br4 0.0853(6) 0.0524(4) 0.0948(6) -0.0268(4) 0.0065(4) -0.0060(4)
_geom_special_details
;
All e.s.d.'s (except the e.s.d. in the dihedral angle between two l.s. planes)
are estimated using the full covariance matrix. The cell e.s.d.'s are taken
into account individually in the estimation of e.s.d.'s in distances, angles
and torsion angles; correlations between e.s.d.'s in cell parameters are only
used when they are defined by crystal symmetry. An approximate (isotropic)
treatment of cell e.s.d.'s is used for estimating e.s.d.'s involving l.s.
planes.
;
loop_
    _geom_bond_atom_site_label_1
    _geom_bond_atom_site_label_2
    _geom_bond_site_symmetry_2
    _geom_bond_distance
    _geom_bond_publ_flag
    Hg1 Br2 . 2.5755(8) ?
    Hg1 Br1' . 2.594(11) ?
    Hg1 Br4 . 2.5994(9) ?
    Hg1 Br3 . 2.6211(8) ?
    Hg1 Br1 . 2.623(11) ?
    N1 C7 . 1.325(8) ?
    N1 C1 . 1.389(8) ?
    N1 C8 . 1.482(9) ?
    N2 C7 . 1.301(8) ?
    N2 C2 . 1.386(8) ?
    N2 C10 . 1.485(8) ?
    N3 C28 . 1.322(9) ?
    N3 C12 . 1.385(9) ?
    N3 C18 . 1.484(10) ?
    N4 C28 . 1.306(9) ?
    N4 C13 . 1.392(8) ?
    N4 C20 . 1.478(9) ?
    C1 C6 . 1.377(9) ?
    C1 C2 . 1.393(9) ?
    C2 C3 . 1.377(9) ?
    C3 C4 . 1.358(10) ?
    C3 H3 . 0.9300 ?
    C4 C5 . 1.393(11) ?
    C4 H4 . 0.9300 ?
    C5 C6 . 1.367(10) ?
    C5 H5 . 0.9300 ?
    C6 H6 . 0.9300 ?
    C7 H7 . 0.9300 ?
    C8 C9 . 1.488(12) ?
    C8 H8A . 0.9700 ?
    C8 H8B . 0.9700 ?
    C9 H9A . 0.9600 ?
    C9 H9B . 0.9600 ?
    C9 H9C . 0.9600 ?
    C10 C11 . 1.482(10) ?
    C10 H10A . 0.9700 ?
    C10 H10B . 0.9700 ?
    C11 H11A . 0.9600 ?
    C11 H11B . 0.9600 ?
    C11 H11C . 0.9600 ?
    C12 C17 . 1.368(10) ?
    C12 C13 . 1.396(9) ?
    C13 C14 . 1.376(9) ?
    C14 C15 . 1.362(11) ?
    C14 H14 . 0.9300 ?
    C15 C16 . 1.406(12) ?
    C15 H15 . 0.9300 ?
    C16 C17 . 1.353(11) ?
    C16 H16 . 0.9300 ?
    C17 H17 . 0.9300 ?
    C18 C19 . 1.384(12) ?
    C18 H18A . 0.9700 ?
    C18 H18B . 0.9700 ?
    C19 H19A . 0.9600 ?
    C19 H19B . 0.9600 ?
    C19 H19C . 0.9600 ?
    C20 C21 . 1.434(12) ?
    C20 H20A . 0.9700 ?
    C20 H20B . 0.9700 ?
    C21 H21A . 0.9600 ?
    C21 H21B . 0.9600 ?
    C21 H21C . 0.9600 ?
    C28 H28 . 0.9300 ?
loop_
    _geom_angle_atom_site_label_1
    _geom_angle_atom_site_label_2
    _geom_angle_atom_site_label_3
    _geom_angle_site_symmetry_1
    _geom_angle_site_symmetry_3
    _geom_angle
    _geom_angle_publ_flag
    Br2 Hg1 Br1' . . 110.3(7) ?
    Br2 Hg1 Br4 . . 111.94(3) ?
    Br1' Hg1 Br4 . . 108.4(3) ?
    Br2 Hg1 Br3 . . 111.20(3) ?
    Br1' Hg1 Br3 . . 107.5(8) ?
    Br4 Hg1 Br3 . . 107.32(3) ?
    Br2 Hg1 Br1 . . 103.78(19) ?
    Br4 Hg1 Br1 . . 106.1(3) ?
    Br3 Hg1 Br1 . . 116.4(3) ?
    C7 N1 C1 . . 108.2(6) ?
    C7 N1 C8 . . 125.5(6) ?
    C1 N1 C8 . . 126.3(6) ?
    C7 N2 C2 . . 108.9(6) ?
    C7 N2 C10 . . 127.7(6) ?
    C2 N2 C10 . . 123.3(6) ?
    C28 N3 C12 . . 107.9(6) ?
    C28 N3 C18 . . 124.0(7) ?
    C12 N3 C18 . . 128.1(7) ?
    C28 N4 C13 . . 108.2(6) ?
    C28 N4 C20 . . 124.3(7) ?
    C13 N4 C20 . . 127.5(6) ?
    C6 C1 N1 . . 132.2(7) ?
    C6 C1 C2 . . 121.9(6) ?
    N1 C1 C2 . . 105.9(6) ?
    C3 C2 N2 . . 132.6(7) ?
    C3 C2 C1 . . 121.2(6) ?
    N2 C2 C1 . . 106.2(6) ?
    C4 C3 C2 . . 117.3(7) ?
    C4 C3 H3 . . 121.4 ?
    C2 C3 H3 . . 121.4 ?
    C3 C4 C5 . . 121.1(7) ?
    C3 C4 H4 . . 119.4 ?
    C5 C4 H4 . . 119.4 ?
    C6 C5 C4 . . 122.7(7) ?
    C6 C5 H5 . . 118.7 ?
    C4 C5 H5 . . 118.7 ?
    C5 C6 C1 . . 115.9(7) ?
    C5 C6 H6 . . 122.1 ?
    C1 C6 H6 . . 122.1 ?
    N2 C7 N1 . . 110.7(6) ?
    N2 C7 H7 . . 124.6 ?
    N1 C7 H7 . . 124.6 ?
    N1 C8 C9 . . 113.4(7) ?
    N1 C8 H8A . . 108.9 ?
    C9 C8 H8A . . 108.9 ?
    N1 C8 H8B . . 108.9 ?
    C9 C8 H8B . . 108.9 ?
    H8A C8 H8B . . 107.7 ?
    C8 C9 H9A . . 109.5 ?
    C8 C9 H9B . . 109.5 ?
    H9A C9 H9B . . 109.5 ?
    C8 C9 H9C . . 109.5 ?
    H9A C9 H9C . . 109.5 ?
    H9B C9 H9C . . 109.5 ?
    C11 C10 N2 . . 113.0(6) ?
    C11 C10 H10A . . 109.0 ?
    N2 C10 H10A . . 109.0 ?
    C11 C10 H10B . . 109.0 ?
    N2 C10 H10B . . 109.0 ?
    H10A C10 H10B . . 107.8 ?
    C10 C11 H11A . . 109.5 ?
    C10 C11 H11B . . 109.5 ?
    H11A C11 H11B . . 109.5 ?
    C10 C11 H11C . . 109.5 ?
    H11A C11 H11C . . 109.5 ?
    H11B C11 H11C . . 109.5 ?
    C17 C12 N3 . . 131.7(7) ?
    C17 C12 C13 . . 121.8(7) ?
    N3 C12 C13 . . 106.4(6) ?
    C14 C13 N4 . . 132.6(7) ?
    C14 C13 C12 . . 121.4(7) ?
    N4 C13 C12 . . 106.0(6) ?
    C15 C14 C13 . . 116.7(7) ?
    C15 C14 H14 . . 121.7 ?
    C13 C14 H14 . . 121.7 ?
    C14 C15 C16 . . 121.2(7) ?
    C14 C15 H15 . . 119.4 ?
    C16 C15 H15 . . 119.4 ?
    C17 C16 C15 . . 122.2(8) ?
    C17 C16 H16 . . 118.9 ?
    C15 C16 H16 . . 118.9 ?
    C16 C17 C12 . . 116.6(7) ?
    C16 C17 H17 . . 121.7 ?
    C12 C17 H17 . . 121.7 ?
    C19 C18 N3 . . 116.4(8) ?
    C19 C18 H18A . . 108.2 ?
    N3 C18 H18A . . 108.2 ?
    C19 C18 H18B . . 108.2 ?
    N3 C18 H18B . . 108.2 ?
    H18A C18 H18B . . 107.3 ?
    C18 C19 H19A . . 109.5 ?
    C18 C19 H19B . . 109.5 ?
    H19A C19 H19B . . 109.5 ?
    C18 C19 H19C . . 109.5 ?
    H19A C19 H19C . . 109.5 ?
    H19B C19 H19C . . 109.5 ?
    C21 C20 N4 . . 112.5(7) ?
    C21 C20 H20A . . 109.1 ?
    N4 C20 H20A . . 109.1 ?
    C21 C20 H20B . . 109.1 ?
    N4 C20 H20B . . 109.1 ?
    H20A C20 H20B . . 107.8 ?
    C20 C21 H21A . . 109.5 ?
    C20 C21 H21B . . 109.5 ?
    H21A C21 H21B . . 109.5 ?
    C20 C21 H21C . . 109.5 ?
    H21A C21 H21C . . 109.5 ?
    H21B C21 H21C . . 109.5 ?
    N4 C28 N3 . . 111.4(7) ?
    N4 C28 H28 . . 124.3 ?
    N3 C28 H28 . . 124.3 ?
loop_
    _geom_torsion_atom_site_label_1
    _geom_torsion_atom_site_label_2
    _geom_torsion_atom_site_label_3
    _geom_torsion_atom_site_label_4
    _geom_torsion_site_symmetry_1
    _geom_torsion_site_symmetry_2
    _geom_torsion_site_symmetry_3
    _geom_torsion_site_symmetry_4
    _geom_torsion
    _geom_torsion_publ_flag
    C7 N1 C1 C6 . . . . 179.5(7) ?
    C8 N1 C1 C6 . . . . 0.5(11) ?
    C7 N1 C1 C2 . . . . 0.0(7) ?
    C8 N1 C1 C2 . . . . -179.1(7) ?
    C7 N2 C2 C3 . . . . -178.2(7) ?
    C10 N2 C2 C3 . . . . -1.6(10) ?
    C7 N2 C2 C1 . . . . 1.6(7) ?
    C10 N2 C2 C1 . . . . 178.2(6) ?
    C6 C1 C2 C3 . . . . -0.7(9) ?
    N1 C1 C2 C3 . . . . 178.9(6) ?
    C6 C1 C2 N2 . . . . 179.4(5) ?
    N1 C1 C2 N2 . . . . -1.0(6) ?
    N2 C2 C3 C4 . . . . -179.5(6) ?
    C1 C2 C3 C4 . . . . 0.7(10) ?
    C2 C3 C4 C5 . . . . -0.2(11) ?
    C3 C4 C5 C6 . . . . -0.4(12) ?
    C4 C5 C6 C1 . . . . 0.4(11) ?
    N1 C1 C6 C5 . . . . -179.3(6) ?
    C2 C1 C6 C5 . . . . 0.2(9) ?
    C2 N2 C7 N1 . . . . -1.7(7) ?
    C10 N2 C7 N1 . . . . -178.1(6) ?
    C1 N1 C7 N2 . . . . 1.1(7) ?
    C8 N1 C7 N2 . . . . -179.8(7) ?
    C7 N1 C8 C9 . . . . 97.9(9) ?
    C1 N1 C8 C9 . . . . -83.2(9) ?
    C7 N2 C10 C11 . . . . 9.0(10) ?
    C2 N2 C10 C11 . . . . -166.8(6) ?
    C28 N3 C12 C17 . . . . -179.0(8) ?
    C18 N3 C12 C17 . . . . 1.1(14) ?
    C28 N3 C12 C13 . . . . -1.2(8) ?
    C18 N3 C12 C13 . . . . 178.8(8) ?
    C28 N4 C13 C14 . . . . 179.4(8) ?
    C20 N4 C13 C14 . . . . 0.0(12) ?
    C28 N4 C13 C12 . . . . -0.9(8) ?
    C20 N4 C13 C12 . . . . 179.7(7) ?
    C17 C12 C13 C14 . . . . -1.0(10) ?
    N3 C12 C13 C14 . . . . -179.0(6) ?
    C17 C12 C13 N4 . . . . 179.3(6) ?
    N3 C12 C13 N4 . . . . 1.3(7) ?
    N4 C13 C14 C15 . . . . -179.6(7) ?
    C12 C13 C14 C15 . . . . 0.8(10) ?
    C13 C14 C15 C16 . . . . -0.9(11) ?
    C14 C15 C16 C17 . . . . 1.3(13) ?
    C15 C16 C17 C12 . . . . -1.4(12) ?
    N3 C12 C17 C16 . . . . 178.7(8) ?
    C13 C12 C17 C16 . . . . 1.3(11) ?
    C28 N3 C18 C19 . . . . -71.1(14) ?
    C12 N3 C18 C19 . . . . 108.8(11) ?
    C28 N4 C20 C21 . . . . 91.6(11) ?
    C13 N4 C20 C21 . . . . -89.0(10) ?
    C13 N4 C28 N3 . . . . 0.2(9) ?
    C20 N4 C28 N3 . . . . 179.6(7) ?
    C12 N3 C28 N4 . . . . 0.7(10) ?
    C18 N3 C28 N4 . . . . -179.4(8) ?
loop_
    _geom_hbond_atom_site_label_D
    _geom_hbond_atom_site_label_H
    _geom_hbond_atom_site_label_A
    _geom_hbond_site_symmetry_A
    _geom_hbond_distance_DH
    _geom_hbond_distance_HA
    _geom_hbond_distance_DA
    _geom_hbond_angle_DHA
    _geom_hbond_publ_flag
    C8 H8A Br1' . 0.97 2.73 3.69(2) 175 yes
    C8 H8B Br4 1_545 0.97 2.86 3.755(8) 153 yes
    C28 H28 Br1' . 0.93 2.84 3.59(2) 139 yes
