# Supplementary material for: Bis(1,3-diethyl­benzimidazolium) tetra­bromidomercurate(II)
Source: Acta Crystallogr Sect E Struct Rep Online. 2009 Nov 21;65(Pt 12):m1652. doi: 10.1107/S1600536809047461 (PMC2971972; doi:10.1107/S1600536809047461)
Supplement: Supplementary file 2 [file e-65-m1652-Isup2.hkl]

# 
# h,k,l, Fc-squared, Fo-squared, sigma(Fo-squared) and status flag 
# 
data_I
_shelx_title ' 80703A in P-1' 
_shelx_refln_list_code          4 
_shelx_F_calc_maximum      261.95 
_exptl_crystal_F_000       820.00 
_reflns_d_resolution_high  0.8406 
 
loop_ 
 _symmetry_equiv_pos_as_xyz 
 'x, y, z' 
 '-x, -y, -z' 
 
_cell_length_a     8.4334 
_cell_length_b     9.9989 
_cell_length_c    18.3285 
_cell_angle_alpha  85.060 
_cell_angle_beta   81.684 
_cell_angle_gamma  67.250 
 
_shelx_F_squared_multiplier     1.000 
 
loop_ 
 _refln_index_h 
 _refln_index_k 
 _refln_index_l 
 _refln_F_squared_calc 
 _refln_F_squared_meas 
 _refln_F_squared_sigma 
 _refln_observed_status 
   1   0   0     7433.36     7710.88    164.01 o 
   2   0   0     4424.04     4464.73    102.72 o 
   3   0   0      409.21      453.81     30.34 o 
   4   0   0     2737.29     2553.49     79.02 o 
   5   0   0      238.43      252.91     24.48 o 
   6   0   0    10502.75    10595.88    251.38 o 
   7   0   0     4749.01     4808.21    144.49 o 
   8   0   0      149.94      212.28     65.12 o 
   9   0   0        6.55       34.24     71.35 o 
  -8   1   0      534.81      473.94     74.92 o 
  -7   1   0      530.81      606.51     68.55 o 
  -6   1   0     1281.01     1269.66     77.59 o 
  -5   1   0      181.73      160.58     42.32 o 
  -4   1   0      196.10      208.22     17.82 o 
  -3   1   0     1606.68     1576.45     42.35 o 
  -2   1   0      727.43      736.10     41.16 o 
  -1   1   0    35923.22    37405.07    575.15 o 
   0   1   0    17421.35    18428.71    382.86 o 
   1   1   0    23846.46    23041.42    477.71 o 
   2   1   0       31.00       40.95     12.94 o 
   3   1   0      206.93      241.52     22.19 o 
   4   1   0       21.39       92.31     28.83 o 
   5   1   0     3010.87     3066.72     61.78 o 
   6   1   0     4716.30     4449.87    125.59 o 
   7   1   0     3593.49     3735.70    121.07 o 
   8   1   0      261.58      342.46     62.66 o 
   9   1   0       36.16      -18.69     64.64 o 
  -8   2   0      463.70      515.85     76.97 o 
  -7   2   0      107.57      130.59     62.38 o 
  -6   2   0     1127.20     1139.21     72.79 o 
  -5   2   0     1568.10     1454.11     59.04 o 
  -4   2   0      162.54      188.21     29.39 o 
  -3   2   0      121.69      103.56     21.52 o 
  -2   2   0    11763.36    11874.55    189.97 o 
  -1   2   0    34412.89    33323.88    514.31 o 
   0   2   0      110.22      149.57      8.64 o 
   1   2   0     2168.54     2094.62     48.21 o 
   2   2   0    17033.20    16439.14    343.76 o 
   3   2   0     1607.26     1615.61     48.96 o 
   4   2   0     1692.72     1620.47     56.22 o 
   5   2   0     7298.58     6477.17    158.94 o 
   6   2   0     2188.34     2114.50     53.83 o 
   7   2   0        3.26      -43.65     44.13 o 
   8   2   0       95.12      132.16     57.80 o 
   9   2   0        7.28      -91.62     61.08 o 
  -7   3   0        7.04       70.19     72.72 o 
  -6   3   0     1792.53     1956.70     96.83 o 
  -5   3   0     4700.52     4500.35    113.26 o 
  -4   3   0     2896.32     2796.44     69.03 o 
  -3   3   0     1218.33     1212.39     46.98 o 
  -2   3   0     3236.41     2983.38     58.01 o 
  -1   3   0      679.55      695.69     23.35 o 
   0   3   0    11552.74    11280.57    143.87 o 
   1   3   0    66818.87    68478.31   1413.94 o 
   2   3   0     4259.02     4337.70     97.03 o 
   3   3   0     1561.00     1577.54     46.50 o 
   4   3   0     3446.15     3514.45     91.35 o 
   5   3   0     3853.87     3596.35    100.73 o 
   6   3   0      233.94      264.46     27.67 o 
   7   3   0     2328.12     2451.94     63.72 o 
   8   3   0     1113.81     1110.13     52.66 o 
   9   3   0      309.53      234.26     65.33 o 
  -7   4   0      447.47      420.66     82.72 o 
  -6   4   0      614.41      564.55     59.18 o 
  -5   4   0     1267.77     1400.27     62.25 o 
  -4   4   0     3601.54     3491.73    146.92 o 
  -3   4   0     6023.70     5429.03    100.95 o 
  -2   4   0      680.72      624.02     28.97 o 
  -1   4   0     4981.32     4548.52     80.07 o 
   0   4   0    13847.14    13528.98    202.31 o 
   1   4   0    17916.82    19228.96    402.72 o 
   2   4   0    16645.62    16474.27    346.02 o 
   3   4   0    20788.83    19519.78    410.39 o 
   4   4   0     1736.84     1641.91     54.37 o 
   5   4   0      258.78      340.06     38.69 o 
   6   4   0     1538.19     1554.98     46.96 o 
   7   4   0     1464.26     1422.24     60.98 o 
   8   4   0     1851.98     1894.83     97.79 o 
   9   4   0      393.50      462.51     73.41 o 
  -6   5   0      739.09      658.96    127.51 o 
  -5   5   0      303.90      273.91     65.16 o 
  -4   5   0       26.72       43.96     44.37 o 
  -3   5   0     1688.60     1652.16     52.26 o 
  -2   5   0      240.85      279.23     39.65 o 
  -1   5   0     6371.33     6212.63    107.90 o 
   0   5   0    13911.36    13788.81    176.56 o 
   1   5   0     3696.90     3881.09     80.09 o 
   2   5   0     3335.19     3407.69     82.72 o 
   3   5   0     1277.19     1130.10     41.36 o 
   4   5   0     7073.50     6935.77    158.60 o 
   5   5   0      326.03      290.49     35.88 o 
   6   5   0     2814.45     2647.51     62.66 o 
   7   5   0     2542.10     2487.94     79.40 o 
   8   5   0      599.38      569.30     43.55 o 
   9   5   0      116.26       86.59     45.78 o 
  -6   6   0      103.75      163.24     63.61 o 
  -5   6   0       27.83       90.80     51.51 o 
  -4   6   0       40.42       42.37     39.03 o 
  -3   6   0     2627.39     2566.60     68.81 o 
  -2   6   0      820.99      821.47     40.41 o 
  -1   6   0      343.09      327.80     27.97 o 
   0   6   0      848.87      841.92     27.58 o 
   1   6   0     2194.75     2346.88     42.02 o 
   2   6   0       21.92       39.99     37.83 o 
   3   6   0     1163.28     1035.75     38.35 o 
   4   6   0     1550.36     1549.94     42.03 o 
   5   6   0      384.97      444.17     43.04 o 
   6   6   0      527.35      503.60     36.10 o 
   7   6   0     1265.49     1312.57     52.09 o 
   8   6   0       46.37       -6.98     37.92 o 
   9   6   0        7.27        4.52     46.07 o 
  -5   7   0      139.37      139.15     57.89 o 
  -4   7   0      406.55      389.87     51.19 o 
  -3   7   0     1769.78     1849.73     64.85 o 
  -2   7   0     4025.38     4016.98     86.97 o 
  -1   7   0     1288.50     1309.36     48.17 o 
   0   7   0      159.35      184.88     29.55 o 
   1   7   0      494.82      546.85     26.00 o 
   2   7   0     1137.60     1128.85     46.87 o 
   3   7   0     5056.09     4790.11     86.46 o 
   4   7   0     5974.74     5678.66    101.42 o 
   5   7   0     1668.77     1681.57     49.71 o 
   6   7   0      584.58      647.80     39.08 o 
   7   7   0       23.57       13.57     36.92 o 
   8   7   0       13.06       52.32     78.85 o 
   9   7   0      290.48      320.30     50.83 o 
  -4   8   0      659.83      662.54     60.61 o 
  -3   8   0      353.97      382.32     48.09 o 
  -2   8   0     1167.89     1175.20     55.63 o 
  -1   8   0      858.10      890.07     45.39 o 
   0   8   0       74.79       71.88     32.87 o 
   1   8   0     1468.71     1473.22     61.34 o 
   2   8   0     4991.55     5193.79     94.81 o 
   3   8   0     4282.65     4577.94     87.86 o 
   4   8   0     3034.55     2826.39     64.95 o 
   5   8   0      951.16      945.02     42.93 o 
   6   8   0      983.92      947.37     47.13 o 
   7   8   0       29.08       47.19     38.72 o 
   8   8   0      609.35      593.44     66.56 o 
   9   8   0      313.25      348.95     52.90 o 
  -3   9   0      150.65      282.95     97.72 o 
  -2   9   0        0.44       92.72     83.82 o 
  -1   9   0       17.68       47.32     73.20 o 
   0   9   0       29.43       79.64     63.96 o 
   1   9   0      924.50      956.92     74.57 o 
   2   9   0     2205.67     2274.72     69.60 o 
   3   9   0     1449.33     1497.76     81.08 o 
   4   9   0       99.32      120.88     33.32 o 
   5   9   0      568.41      526.19     56.26 o 
   6   9   0       80.44       90.92     38.08 o 
   7   9   0       16.30      -21.64     61.63 o 
   8   9   0      632.93      699.16     80.12 o 
  -1  10   0       65.83        1.30     82.17 o 
   0  10   0      756.68      928.29     85.74 o 
   1  10   0      366.22      426.07     74.03 o 
   2  10   0      196.05      257.62     73.00 o 
   3  10   0       73.44       90.46     59.51 o 
   4  10   0      103.59       78.34     61.97 o 
   5  10   0        3.49       61.77     67.73 o 
   6  10   0       42.12        3.42     66.90 o 
   7  10   0      397.09      522.56     79.64 o 
   8  10   0      147.10      175.17     73.75 o 
   1  11   0      507.58      538.17     89.30 o 
   2  11   0       55.56      129.01     81.01 o 
   3  11   0      759.38      836.53     91.97 o 
   4  11   0      302.48      417.65     73.34 o 
   5  11   0      148.68      120.86     77.24 o 
   6  11   0      408.52      423.20     79.23 o 
  -6 -11   1        2.83       -1.10     75.60 o 
  -5 -11   1        7.78      -64.78     68.62 o 
  -4 -11   1      345.23      333.70     75.46 o 
  -3 -11   1      621.60      590.42     94.64 o 
  -2 -11   1      961.67      787.84     95.73 o 
  -1 -11   1      536.17      627.40     94.91 o 
  -7 -10   1       16.19      -84.71     69.64 o 
  -6 -10   1       80.25       17.53     67.38 o 
  -5 -10   1       51.09      -28.21     70.12 o 
  -4 -10   1      199.11      109.91     65.94 o 
  -3 -10   1      605.86      635.75     68.07 o 
  -2 -10   1      769.41      712.24     82.45 o 
  -1 -10   1       25.79      -20.34     76.97 o 
   0 -10   1       14.35      -68.27     75.46 o 
   1 -10   1        7.48       -6.98     80.74 o 
  -8  -9   1       57.90      -18.76     68.62 o 
  -7  -9   1      269.19      266.45     68.07 o 
  -6  -9   1      653.08      746.21     75.19 o 
  -5  -9   1     1007.51     1085.52     76.76 o 
  -4  -9   1      212.40      174.28     59.99 o 
  -3  -9   1       12.80      -64.51     50.13 o 
  -2  -9   1      399.26      351.12     42.33 o 
  -1  -9   1       73.42      137.78     64.99 o 
   0  -9   1      663.30      770.59     77.93 o 
   1  -9   1      812.17      863.31     84.57 o 
   2  -9   1      306.83      378.07     85.19 o 
   3  -9   1       52.22       92.10     91.28 o 
  -9  -8   1       57.59      103.74     70.64 o 
  -8  -8   1      397.33      335.16     49.55 o 
  -7  -8   1      931.98      957.67     50.34 o 
  -6  -8   1     2689.22     2694.09     70.21 o 
  -5  -8   1     1655.25     1886.22     60.23 o 
  -4  -8   1      244.53      289.56     33.27 o 
  -3  -8   1      790.52      870.24     38.66 o 
  -2  -8   1     2749.21     2704.92     61.11 o 
  -1  -8   1     2354.32     2252.01     48.03 o 
   0  -8   1     1251.89     1396.54     52.86 o 
   1  -8   1     3617.46     3756.22     98.85 o 
   2  -8   1     1045.58     1066.33     60.19 o 
   3  -8   1       33.56       33.42     46.11 o 
   4  -8   1      204.04      238.17     97.86 o 
  -9  -7   1       39.68       85.98     50.14 o 
  -8  -7   1      653.48      752.80    105.35 o 
  -7  -7   1     1788.77     1765.73     61.08 o 
  -6  -7   1     1461.11     1412.63     51.89 o 
  -5  -7   1     1071.89     1140.66     45.26 o 
  -4  -7   1        4.92       15.10     25.27 o 
  -3  -7   1      847.69      871.25     34.36 o 
  -2  -7   1     2372.92     2396.44     53.19 o 
  -1  -7   1     6287.42     6484.63     93.08 o 
   0  -7   1     5842.64     5845.83    107.96 o 
   1  -7   1     2086.49     1976.58     57.11 o 
   2  -7   1      826.31      785.04     78.54 o 
   3  -7   1        3.34       -4.91     40.08 o 
   4  -7   1      206.60      247.73     47.45 o 
   5  -7   1      638.66      664.53     63.80 o 
  -9  -6   1       46.95       20.96     46.44 o 
  -8  -6   1       44.13       35.95     41.08 o 
  -7  -6   1     1195.03     1203.68     51.49 o 
  -6  -6   1      594.03      678.27     37.61 o 
  -5  -6   1      753.65      745.17     35.97 o 
  -4  -6   1     4200.92     3913.61     73.87 o 
  -3  -6   1     1717.94     1598.19     40.50 o 
  -2  -6   1      666.35      706.06     34.96 o 
  -1  -6   1     1506.53     1569.43     38.75 o 
   0  -6   1    10686.84    10603.56    140.01 o 
   1  -6   1      691.92      664.85     34.07 o 
   2  -6   1     1798.31     1806.24     54.47 o 
   3  -6   1      945.83      950.39     46.29 o 
   4  -6   1       10.30       -8.69     40.54 o 
   5  -6   1      116.27      138.46     51.53 o 
   6  -6   1      529.03      419.46     65.43 o 
  -9  -5   1       56.65       67.91     46.59 o 
  -8  -5   1      110.01      135.09     37.43 o 
  -7  -5   1       47.82       89.80     34.42 o 
  -6  -5   1     1564.41     1491.80     48.80 o 
  -5  -5   1     6172.86     5874.30    103.22 o 
  -4  -5   1     4769.39     4731.27     83.24 o 
  -3  -5   1     1242.87     1222.58     33.23 o 
  -2  -5   1      354.74      427.44     33.08 o 
  -1  -5   1      236.64      247.36     17.11 o 
   0  -5   1       41.32       32.84     14.19 o 
   1  -5   1     2997.76     2940.06     50.58 o 
   2  -5   1     5650.87     5535.62    101.24 o 
   3  -5   1     3076.77     2911.89     69.14 o 
   4  -5   1      614.51      626.98     44.30 o 
   5  -5   1       11.32       -6.24     64.68 o 
   6  -5   1        0.73        8.35     54.12 o 
  -9  -4   1        2.82      -63.04     46.54 o 
  -8  -4   1      197.60      250.60     43.25 o 
  -7  -4   1      546.51      527.53     38.72 o 
  -6  -4   1     9534.84     8926.00    191.94 o 
  -5  -4   1    19909.47    18983.47    291.26 o 
  -4  -4   1     3838.10     3857.42     70.49 o 
  -3  -4   1      583.52      548.95     22.78 o 
  -2  -4   1     1753.12     1667.52     49.00 o 
  -1  -4   1     1390.04     1394.94     29.48 o 
   0  -4   1    13651.33    13318.04    169.40 o 
   1  -4   1    43198.12    40770.12    779.56 o 
   2  -4   1    12736.45    12613.96    204.84 o 
   3  -4   1      267.42      239.60     28.51 o 
   4  -4   1      882.69      833.06     42.30 o 
   5  -4   1      373.48      378.30     51.74 o 
   6  -4   1       40.45        0.60     48.41 o 
   7  -4   1      771.49      805.38     82.38 o 
  -9  -3   1        7.89        4.73     62.32 o 
  -8  -3   1       38.03       78.91     42.46 o 
  -7  -3   1      820.03      907.04     42.82 o 
  -6  -3   1     7114.06     6943.83    169.72 o 
  -5  -3   1     7973.70     7806.85    130.18 o 
  -4  -3   1     2387.34     2291.86     47.42 o 
  -3  -3   1     1402.24     1384.64     32.08 o 
  -2  -3   1     4785.38     4781.00     76.53 o 
  -1  -3   1     3893.86     4300.45    141.41 o 
   0  -3   1    28999.31    29166.71    362.40 o 
   1  -3   1    57490.05    56238.81    863.91 o 
   2  -3   1    14032.77    13389.70    214.17 o 
   3  -3   1        8.31       28.82     26.54 o 
   4  -3   1       49.59      106.89     70.94 o 
   5  -3   1      602.73      602.95     48.07 o 
   6  -3   1      155.97      216.54     72.21 o 
   7  -3   1     1052.30     1167.56     84.64 o 
  -9  -2   1       10.38       10.34     70.40 o 
  -8  -2   1      418.89      464.01     69.64 o 
  -7  -2   1     2154.36     2165.52     61.27 o 
  -6  -2   1     2092.01     2185.50     55.84 o 
  -5  -2   1      354.17      394.76     36.33 o 
  -4  -2   1     3086.81     3144.35     59.37 o 
  -3  -2   1     1542.10     1535.58     33.14 o 
  -2  -2   1      875.64      829.84     22.39 o 
  -1  -2   1    14853.23    15038.18    223.10 o 
   0  -2   1    32234.14    33527.60    692.39 o 
   1  -2   1     1592.96     1433.98     28.87 o 
   2  -2   1      617.75      730.80     63.68 o 
   3  -2   1      324.14      346.72     24.28 o 
   4  -2   1      161.31      191.37     29.47 o 
   5  -2   1     1187.16     1165.43     52.63 o 
   6  -2   1     1658.94     1762.16     86.49 o 
   7  -2   1      450.22      434.02     66.83 o 
   8  -2   1      190.01       82.04     72.11 o 
  -9  -1   1       31.21       22.53     68.41 o 
  -8  -1   1      315.62      208.11     62.18 o 
  -7  -1   1     1478.90     1488.86     81.22 o 
  -6  -1   1       55.54       49.10     47.73 o 
  -5  -1   1     8393.10     8566.32    140.30 o 
  -4  -1   1    20385.22    19406.61    293.74 o 
  -3  -1   1      427.23      469.33     19.14 o 
  -2  -1   1     1087.72     1062.49     37.83 o 
  -1  -1   1    36044.11    35225.11    728.95 o 
   0  -1   1    21004.78    22219.47    469.15 o 
   1  -1   1      752.38      933.51     60.57 o 
   2  -1   1    44722.08    42940.70    846.02 o 
   3  -1   1     8881.67     8663.18    176.61 o 
   4  -1   1       34.79       28.90     33.73 o 
   5  -1   1      773.90      835.44     54.30 o 
   6  -1   1     4082.85     4098.57    122.10 o 
   7  -1   1      686.25      841.26     72.18 o 
   8  -1   1      291.21      227.35     70.40 o 
  -9   0   1      341.68      311.10     76.15 o 
  -8   0   1      177.81      193.66     65.26 o 
  -7   0   1       35.90       71.29     56.29 o 
  -6   0   1      759.92      951.10     63.07 o 
  -5   0   1     5295.48     5378.75     95.03 o 
  -4   0   1    13726.15    13897.15    213.78 o 
  -3   0   1    18667.28    18820.64    282.39 o 
  -2   0   1    27542.77    27167.92    401.17 o 
  -1   0   1     9900.94    10327.92    216.94 o 
   0   0   1       85.76       -0.92      0.62 o 
   1   0   1    10951.63    11361.74    238.44 o 
   2   0   1    36607.13    34912.57    834.82 o 
   3   0   1    24365.42    23595.21    499.00 o 
   4   0   1     6462.24     6410.34    154.42 o 
   5   0   1     4176.54     4530.53    123.95 o 
   6   0   1      907.81     1030.74     68.55 o 
   7   0   1      111.13      255.22     55.95 o 
   8   0   1      435.73      552.76     68.75 o 
   9   0   1      573.90      715.39     84.91 o 
  -8   1   1      185.18      291.38     71.70 o 
  -7   1   1       93.45        2.74     57.66 o 
  -6   1   1     3495.00     3743.92    120.73 o 
  -5   1   1     4719.45     4793.49    129.77 o 
  -4   1   1      536.76      551.15     25.47 o 
  -3   1   1     2468.38     2511.94     46.02 o 
  -2   1   1    35309.60    35946.04   1257.33 o 
  -1   1   1     5580.30     5693.40    102.17 o 
   0   1   1    19226.38    21342.06    441.96 o 
   1   1   1    24216.44    25562.59    529.13 o 
   2   1   1     6545.07     6767.25    147.37 o 
   3   1   1     6795.36     6561.33    148.74 o 
   4   1   1    17401.54    15948.15    346.23 o 
   5   1   1     4359.49     4208.82    115.45 o 
   6   1   1       19.05      -23.56     40.68 o 
   7   1   1     1142.05     1064.98     70.05 o 
   8   1   1      356.91      385.12     64.23 o 
   9   1   1      382.18      382.79     72.04 o 
  -8   2   1       55.87       82.24     72.79 o 
  -7   2   1       76.77       46.63     58.41 o 
  -6   2   1      908.38      809.28     66.29 o 
  -5   2   1     3164.31     3268.68    105.05 o 
  -4   2   1       70.87       65.19     28.69 o 
  -3   2   1       20.12      112.34     21.84 o 
  -2   2   1      922.48      866.55     27.66 o 
  -1   2   1      180.06      248.87     18.80 o 
   0   2   1     6331.96     6586.69    104.49 o 
   1   2   1    34547.21    35670.29    737.65 o 
   2   2   1      139.23      199.48     14.38 o 
   3   2   1     1247.44     1122.02     38.14 o 
   4   2   1       36.58       67.79     22.26 o 
   5   2   1      513.29      566.25     43.62 o 
   6   2   1       20.68      -51.22     38.55 o 
   7   2   1     2071.83     1792.83     83.48 o 
   8   2   1     1525.30     1606.37     89.30 o 
   9   2   1       38.59      -90.67     62.73 o 
  -7   3   1      798.41      642.94     75.74 o 
  -6   3   1      151.65      219.47     57.18 o 
  -5   3   1       38.83       57.49     38.66 o 
  -4   3   1       45.18       51.39     31.42 o 
  -3   3   1     2364.39     2366.57     55.83 o 
  -2   3   1    12829.96    12238.69    197.24 o 
  -1   3   1    25002.94    25006.44    542.73 o 
   0   3   1     8534.83     8733.26    139.32 o 
   1   3   1      259.22      302.54     19.24 o 
   2   3   1     3569.51     3424.81     79.16 o 
   3   3   1      972.43      967.05     34.51 o 
   4   3   1     6062.25     5654.74    132.85 o 
   5   3   1     7940.71     7382.25    174.21 o 
   6   3   1     2699.72     2507.68     86.69 o 
   7   3   1      705.61      719.46     38.04 o 
   8   3   1      305.76      360.58     40.60 o 
   9   3   1       19.25      -70.67     61.84 o 
  -7   4   1      597.88      643.29     87.72 o 
  -6   4   1      560.99      519.03     55.07 o 
  -5   4   1      412.12      383.96     78.78 o 
  -4   4   1     2363.87     2229.10    121.48 o 
  -3   4   1     4871.37     4630.40     90.84 o 
  -2   4   1     3956.45     3811.46     73.12 o 
  -1   4   1    27271.58    27942.54    435.12 o 
   0   4   1    13890.28    13500.01    214.08 o 
   1   4   1     1118.55     1048.34     35.81 o 
   2   4   1     3241.14     3220.95     77.65 o 
   3   4   1     9795.07    10173.98    220.84 o 
   4   4   1     5244.54     5032.48    119.70 o 
   5   4   1     7510.37     7046.77    166.33 o 
   6   4   1     5234.32     4857.52    129.49 o 
   7   4   1     1680.79     1671.83     83.13 o 
   8   4   1       56.41       41.84     38.32 o 
   9   4   1      202.90      125.68     44.66 o 
  -6   5   1       47.55       79.91     52.82 o 
  -5   5   1       28.51      -49.74     90.22 o 
  -4   5   1     2650.63     2670.26     72.99 o 
  -3   5   1     4367.09     4041.31     85.44 o 
  -2   5   1     3351.62     3196.97     73.20 o 
  -1   5   1      148.89      169.19     25.23 o 
   0   5   1     6913.41     6888.50     92.79 o 
   1   5   1     1605.66     1574.05     49.44 o 
   2   5   1     1849.04     1667.59     50.13 o 
   3   5   1    11003.22    10849.72    235.22 o 
   4   5   1    14144.80    13772.73    297.95 o 
   5   5   1      605.94      591.11     41.09 o 
   6   5   1     2161.37     2240.27     81.15 o 
   7   5   1     1377.44     1183.94    126.31 o 
   8   5   1       79.78       56.09     37.11 o 
   9   5   1      337.74      394.62     46.03 o 
  -5   6   1      329.35      349.71     53.25 o 
  -4   6   1      160.99      104.68     44.10 o 
  -3   6   1      297.03      339.70     39.29 o 
  -2   6   1      395.79      338.81     36.77 o 
  -1   6   1      119.28       92.40     39.65 o 
   0   6   1      562.86      577.93     22.73 o 
   1   6   1     1049.05     1084.40     76.94 o 
   2   6   1     2669.76     2806.18     76.08 o 
   3   6   1     2754.71     2523.43     70.74 o 
   4   6   1      336.69      365.20     35.13 o 
   5   6   1        3.68      -38.21     30.34 o 
   6   6   1      118.43       78.68     40.06 o 
   7   6   1        2.51       31.59     30.91 o 
   8   6   1      208.36      154.20     41.30 o 
   9   6   1      428.76      510.63     50.48 o 
  -5   7   1      891.92      816.39    134.08 o 
  -4   7   1      169.58      146.78     49.26 o 
  -3   7   1      720.02      737.32     49.97 o 
  -2   7   1      995.67     1008.23     47.38 o 
  -1   7   1       67.18       66.68     37.97 o 
   0   7   1     3495.74     3248.82    153.46 o 
   1   7   1     7469.58     7490.29    104.86 o 
   2   7   1     8243.44     8316.69    136.20 o 
   3   7   1        7.02        6.30     30.88 o 
   4   7   1     2866.95     2846.79     82.86 o 
   5   7   1       41.29       15.20     36.23 o 
   6   7   1      743.05      735.44     38.29 o 
   7   7   1     1214.52     1281.30     52.80 o 
   8   7   1     1219.07     1234.09     94.06 o 
   9   7   1      179.12      194.90     46.04 o 
  -4   8   1       48.69      164.00     55.86 o 
  -3   8   1      162.36      185.81     48.83 o 
  -2   8   1     1530.17     1519.81    118.37 o 
  -1   8   1     1120.25     1151.94     51.17 o 
   0   8   1     2298.41     2232.94     60.83 o 
   1   8   1     8046.44     7899.50    139.75 o 
   2   8   1     3126.70     3136.70     72.57 o 
   3   8   1      476.16      411.00     32.98 o 
   4   8   1     1795.36     1692.89     50.27 o 
   5   8   1     1571.03     1606.52     52.74 o 
   6   8   1      146.91      141.92     34.89 o 
   7   8   1     2302.03     2321.84     66.81 o 
   8   8   1     1330.44     1348.52     60.34 o 
   9   8   1       43.74       24.10     48.74 o 
  -3   9   1       53.27       69.87     53.21 o 
  -2   9   1       39.85       33.13     46.66 o 
  -1   9   1      778.48      763.60     48.94 o 
   0   9   1     1865.52     1942.09     63.25 o 
   1   9   1     1982.11     2070.79     63.19 o 
   2   9   1       12.73        2.81     27.79 o 
   3   9   1      434.94      423.52     36.76 o 
   4   9   1      333.12      332.90     51.22 o 
   5   9   1       25.25       27.91     34.38 o 
   6   9   1     1485.76     1406.12     55.92 o 
   7   9   1     1481.21     1506.16     60.44 o 
   8   9   1      162.95      124.24     46.20 o 
  -1  10   1       20.81      -25.27     79.57 o 
   0  10   1      181.62      200.92     73.89 o 
   1  10   1        1.05      -23.76     67.11 o 
   2  10   1      905.05      937.33     81.56 o 
   3  10   1     1331.46     1286.28     61.51 o 
   4  10   1        7.66       50.06     61.90 o 
   5  10   1        2.69      -25.27     58.96 o 
   6  10   1      296.69      220.36     75.87 o 
   7  10   1      133.29       46.22     77.38 o 
   8  10   1        6.64       90.19     78.82 o 
   1  11   1      900.04     1040.26     92.10 o 
   2  11   1     1077.79     1129.28     94.29 o 
   3  11   1      393.59      310.28     77.72 o 
   4  11   1       10.89      -74.16     69.16 o 
   5  11   1       38.99       27.73     75.05 o 
   6  11   1        1.24      -95.80     69.37 o 
   7  11   1       54.83       61.63     76.90 o 
  -6 -11   2      449.07      587.07     83.68 o 
  -5 -11   2      759.74      905.08     91.49 o 
  -4 -11   2      555.61      751.96     80.26 o 
  -3 -11   2      129.47      202.42     93.95 o 
  -2 -11   2       22.74      -19.93     82.93 o 
  -1 -11   2      327.75      418.61     91.83 o 
  -7 -10   2      125.68       33.01     74.78 o 
  -6 -10   2      416.92      512.36     80.39 o 
  -5 -10   2      463.41      574.40     75.94 o 
  -4 -10   2       30.76       39.38     62.04 o 
  -3 -10   2       63.17       95.19     55.74 o 
  -2 -10   2      101.46        9.93     76.08 o 
  -1 -10   2       51.87      183.32     80.19 o 
   0 -10   2      343.54      390.94     86.49 o 
   1 -10   2      707.98      878.10    103.54 o 
  -8  -9   2       54.62      112.30     72.93 o 
  -7  -9   2       53.57       56.84     66.77 o 
  -6  -9   2       16.38       48.76     63.41 o 
  -5  -9   2        6.17       -3.77     58.00 o 
  -4  -9   2      568.24      830.30     69.16 o 
  -3  -9   2     2481.57     2948.54    105.73 o 
  -2  -9   2      710.00      748.56     59.58 o 
  -1  -9   2       17.48       -6.85     66.63 o 
   0  -9   2       93.64      199.68     72.59 o 
   1  -9   2      143.81      226.39     78.07 o 
   2  -9   2        7.32        6.09     83.61 o 
   3  -9   2      257.38      241.73     98.40 o 
  -9  -8   2       58.90       81.28     71.83 o 
  -8  -8   2       79.91       88.95     68.27 o 
  -7  -8   2      150.76      148.80     62.79 o 
  -6  -8   2       54.80      -21.02     57.73 o 
  -5  -8   2     2941.84     2891.16    109.63 o 
  -4  -8   2     6431.11     6631.80    179.35 o 
  -3  -8   2     2016.85     2241.16     91.14 o 
  -2  -8   2      401.39      385.33     48.96 o 
  -1  -8   2     1477.47     1489.41     53.72 o 
   0  -8   2       23.53       33.21     56.97 o 
   1  -8   2      576.27      697.38     76.90 o 
   2  -8   2     1588.04     1780.03    104.64 o 
   3  -8   2      775.51      834.82     95.80 o 
   4  -8   2      347.62      401.49    101.96 o 
  -9  -7   2        6.46      -56.29     44.94 o 
  -8  -7   2      160.83      135.26     44.79 o 
  -7  -7   2      120.56      147.51     39.74 o 
  -6  -7   2      322.19      275.37     38.79 o 
  -5  -7   2     7086.98     6941.72    122.05 o 
  -4  -7   2     7634.00     7586.83    128.54 o 
  -3  -7   2     1826.73     1826.65     46.41 o 
  -2  -7   2      358.67      363.82     62.35 o 
  -1  -7   2     1125.52     1182.78    103.01 o 
   0  -7   2      925.34      919.59     40.65 o 
   1  -7   2     3033.75     3061.69     96.04 o 
   2  -7   2     6592.99     6692.98    125.75 o 
   3  -7   2     2018.18     2191.33     97.17 o 
   4  -7   2      120.63      188.11     54.44 o 
   5  -7   2       47.06       38.00     54.69 o 
  -9  -6   2        0.30       14.65     50.05 o 
  -8  -6   2        6.38      -10.46     43.14 o 
  -7  -6   2       12.49       20.26     34.86 o 
  -6  -6   2     1797.70     1633.66    119.08 o 
  -5  -6   2     3892.70     3600.65     74.30 o 
  -4  -6   2      963.53     1095.90     38.38 o 
  -3  -6   2      465.39      515.97     41.70 o 
  -2  -6   2      343.26      346.85     44.82 o 
  -1  -6   2      538.22      555.46     23.85 o 
   0  -6   2      304.86      290.90     26.99 o 
   1  -6   2     4706.41     4660.10     88.31 o 
   2  -6   2     3461.53     3371.39     74.15 o 
   3  -6   2      592.78      558.38     39.72 o 
   4  -6   2      167.66      149.92     46.12 o 
   5  -6   2        2.68       19.93     48.02 o 
   6  -6   2       34.39       75.44     58.71 o 
  -9  -5   2      184.79      181.05     45.88 o 
  -8  -5   2       10.24       19.27     40.83 o 
  -7  -5   2      724.11      677.85     41.83 o 
  -6  -5   2     4212.93     4138.74     84.13 o 
  -5  -5   2     1185.76     1092.59     41.22 o 
  -4  -5   2     4684.50     4239.88     77.32 o 
  -3  -5   2    10122.04     9977.84    175.03 o 
  -2  -5   2       43.70       54.53     42.70 o 
  -1  -5   2       90.86      137.16     29.51 o 
   0  -5   2    17865.75    18094.49    229.39 o 
   1  -5   2     7054.95     6825.00     92.48 o 
   2  -5   2       64.08       76.55     48.28 o 
   3  -5   2     1909.31     1821.82     77.93 o 
   4  -5   2      152.16      143.26     36.64 o 
   5  -5   2       29.24       57.21    150.31 o 
   6  -5   2      404.55      427.09     58.41 o 
  -9  -4   2      553.31      564.71    100.22 o 
  -8  -4   2      702.15      809.60     48.67 o 
  -7  -4   2     1177.88     1137.13     68.72 o 
  -6  -4   2     1901.18     1878.78     54.03 o 
  -5  -4   2        2.42       24.20     24.67 o 
  -4  -4   2    14886.15    14377.38    221.89 o 
  -3  -4   2    14141.83    13151.47    201.02 o 
  -2  -4   2    13418.25    13327.98    201.52 o 
  -1  -4   2     4992.50     5208.87     82.82 o 
   0  -4   2    11899.39    11546.81    147.81 o 
   1  -4   2     9383.07     9180.32    119.25 o 
   2  -4   2     1703.69     1682.97     42.78 o 
   3  -4   2     8291.53     8049.20    139.92 o 
   4  -4   2     4315.98     4030.58     88.08 o 
   5  -4   2      683.83      681.66     50.04 o 
   6  -4   2      346.94      278.42     67.69 o 
   7  -4   2      628.98      727.51     65.05 o 
  -9  -3   2       59.21       54.03     62.25 o 
  -8  -3   2      819.04      993.23     50.48 o 
  -7  -3   2     1996.42     2061.03    187.43 o 
  -6  -3   2      138.82      137.97     30.36 o 
  -5  -3   2     5696.21     5600.37     99.25 o 
  -4  -3   2     4518.20     4234.34     75.95 o 
  -3  -3   2     3017.85     2954.79     53.80 o 
  -2  -3   2    14963.92    15083.07    225.98 o 
  -1  -3   2    47969.34    47497.99    696.54 o 
   0  -3   2    12021.15    12332.99    155.83 o 
   1  -3   2     2647.74     2768.58     40.07 o 
   2  -3   2     7350.95     7336.07    122.77 o 
   3  -3   2     1113.72     1053.61     36.95 o 
   4  -3   2     3707.41     3452.18    195.71 o 
   5  -3   2     5235.49     5281.82    120.62 o 
   6  -3   2     1129.54     1228.45     84.43 o 
   7  -3   2       27.18      -29.58     60.88 o 
  -9  -2   2        0.43      -70.19     63.27 o 
  -8  -2   2       18.08       22.19     55.19 o 
  -7  -2   2      197.71      197.62     43.59 o 
  -6  -2   2      233.41      284.32     31.24 o 
  -5  -2   2     6825.38     6435.81    110.69 o 
  -4  -2   2     8558.45     8645.06    138.41 o 
  -3  -2   2       58.44      109.76     31.26 o 
  -2  -2   2     1539.77     1666.75     32.05 o 
  -1  -2   2    29678.76    29243.35    431.19 o 
   0  -2   2     6544.59     6831.04    113.98 o 
   1  -2   2    12729.74    12123.81    493.87 o 
   2  -2   2    17122.13    16829.84    265.34 o 
   3  -2   2     3526.31     3667.69    117.92 o 
   4  -2   2       18.91       46.33     42.70 o 
   5  -2   2     1888.61     1801.76     92.62 o 
   6  -2   2     1628.56     1844.91    143.46 o 
   7  -2   2        3.83       54.03     59.44 o 
   8  -2   2      487.85      421.62     77.04 o 
  -9  -1   2       14.62       43.48     68.96 o 
  -8  -1   2      479.90      489.21     69.03 o 
  -7  -1   2      676.63      878.72     67.86 o 
  -6  -1   2     2804.01     2947.45     98.75 o 
  -5  -1   2     1910.09     1907.99     48.45 o 
  -4  -1   2     1473.82     1363.50     36.62 o 
  -3  -1   2       49.68       59.02     13.29 o 
  -2  -1   2     3386.71     3374.26     56.31 o 
  -1  -1   2    15413.29    15350.58    642.53 o 
   1  -1   2    16558.52    15708.59    244.87 o 
   2  -1   2     2611.25     2609.46     49.98 o 
   3  -1   2     2393.79     2308.68     51.64 o 
   4  -1   2      161.27      176.15     44.55 o 
   5  -1   2     1789.94     1733.08     59.06 o 
   6  -1   2      341.46      467.43     56.63 o 
   7  -1   2      198.29      194.20     58.34 o 
   8  -1   2      366.28      479.55     73.41 o 
  -9   0   2       78.93       10.96     81.35 o 
  -8   0   2      195.71      225.02     66.63 o 
  -7   0   2     2317.99     2403.39    101.14 o 
  -6   0   2     5467.37     5584.35    153.80 o 
  -5   0   2     4238.84     4298.07     94.19 o 
  -4   0   2      705.77      785.34     39.10 o 
  -3   0   2     1347.94     1407.40     32.52 o 
  -2   0   2     4914.86     5158.38     95.15 o 
  -1   0   2    43850.85    47537.05    983.69 o 
   0   0   2    36306.76    37793.05    793.80 o 
   1   0   2    43226.26    40279.36    837.42 o 
   2   0   2     4714.21     4421.27     75.97 o 
   3   0   2      125.16      194.75     19.03 o 
   4   0   2      271.46      235.36     33.90 o 
   5   0   2     2510.72     2372.57     82.45 o 
   6   0   2     5483.09     5815.74    156.88 o 
   7   0   2     2429.10     2373.53     99.09 o 
   8   0   2      552.04      745.52     73.75 o 
   9   0   2       49.42       -3.97     71.56 o 
  -8   1   2      165.74      256.52     69.71 o 
  -7   1   2      513.23      523.11     66.56 o 
  -6   1   2     1132.48     1149.82     75.67 o 
  -5   1   2     2189.53     1987.18     79.64 o 
  -4   1   2       76.20       82.14     20.60 o 
  -3   1   2    12511.10    12895.11    280.69 o 
  -2   1   2    15619.01    15498.88    596.07 o 
  -1   1   2    11489.05    11761.02    230.33 o 
   0   1   2    41610.81    45133.46    930.21 o 
   1   1   2    10095.88    10808.41    161.12 o 
   2   1   2    12843.72    12138.28    257.21 o 
   3   1   2     5727.70     5507.79    127.03 o 
   4   1   2     9405.71     8952.60    203.72 o 
   5   1   2     2510.85     2354.36     79.78 o 
   6   1   2     2265.51     2244.93     85.94 o 
   7   1   2     3148.72     3291.76    112.65 o 
   8   1   2      675.80      656.98     69.03 o 
   9   1   2        0.04      -28.90     63.89 o 
  -8   2   2      224.74      130.31     72.11 o 
  -7   2   2       73.91       68.14     62.32 o 
  -6   2   2        1.06      -20.54     50.33 o 
  -5   2   2      714.78      625.69     53.55 o 
  -4   2   2      324.10      309.28     32.51 o 
  -3   2   2     1559.57     1564.66     43.89 o 
  -2   2   2    11837.17    12082.75    194.25 o 
  -1   2   2     5350.12     5448.58     89.76 o 
   0   2   2      866.67      917.27     27.32 o 
   1   2   2      208.74      216.94     14.31 o 
   2   2   2     9500.90    11012.63    233.92 o 
   3   2   2     1913.39     1862.41     52.39 o 
   4   2   2    11412.68    11306.61    249.12 o 
   5   2   2     4558.60     4145.14    111.48 o 
   6   2   2      325.66      346.91     45.26 o 
   7   2   2      156.15      211.53     51.02 o 
   8   2   2      277.59      216.12     59.30 o 
   9   2   2       36.47      111.14     65.74 o 
  -7   3   2        6.33       47.04     65.47 o 
  -6   3   2      122.59      147.98     56.43 o 
  -5   3   2     5254.90     5091.79    123.84 o 
  -4   3   2     8297.40     8056.71    147.10 o 
  -3   3   2      488.25      631.05     62.18 o 
  -2   3   2      392.50      434.71     23.39 o 
  -1   3   2        0.56        9.50     13.29 o 
   0   3   2      594.37      604.86     34.44 o 
   1   3   2     5237.79     5098.90    113.88 o 
   2   3   2    57209.84    55051.94   1135.44 o 
   3   3   2    10871.53    10886.84    234.88 o 
   4   3   2      319.00      416.14     30.34 o 
   5   3   2      137.91      239.61     31.16 o 
   6   3   2      187.75      202.49     40.74 o 
   7   3   2        8.91       68.68     46.70 o 
   8   3   2      895.40      831.23     63.10 o 
   9   3   2      467.53      458.26     70.67 o 
  -7   4   2      208.64      239.88     72.24 o 
  -6   4   2      478.98      380.47     64.10 o 
  -5   4   2     1576.99     1619.55    120.39 o 
  -4   4   2     8462.10     8460.03    157.95 o 
  -3   4   2     2359.67     2238.88     69.57 o 
  -2   4   2     2594.32     2774.49     60.07 o 
  -1   4   2    10087.86     9991.77    177.91 o 
   0   4   2     1594.69     1579.45     35.82 o 
   1   4   2     3883.04     3875.81     92.65 o 
   2   4   2    41991.40    41303.19    855.91 o 
   3   4   2    29829.93    28562.77    596.93 o 
   4   4   2       45.35       69.57     23.63 o 
   5   4   2     2721.65     2576.50     77.59 o 
   6   4   2      472.43      498.87     46.02 o 
   7   4   2      227.24      172.36     48.21 o 
   8   4   2     1586.42     1667.59     86.28 o 
   9   4   2     1322.72     1466.99     64.80 o 
  10   4   2      137.71       78.48     71.01 o 
  -6   5   2      887.13      832.99     64.13 o 
  -5   5   2     1123.54     1203.50     61.94 o 
  -4   5   2      222.24      254.54     40.64 o 
  -3   5   2        9.16        6.33     30.97 o 
  -2   5   2      157.83      151.70     26.64 o 
  -1   5   2      734.83      749.18     53.38 o 
   0   5   2     5109.76     5014.36     88.65 o 
   1   5   2    23273.34    23754.48    597.06 o 
   2   5   2    15995.28    15095.73    322.05 o 
   3   5   2     5254.68     5042.62    118.33 o 
   4   5   2     1616.81     1565.07     53.28 o 
   5   5   2      550.52      541.66     38.76 o 
   6   5   2      403.05      455.79     48.21 o 
   7   5   2     1362.41     1368.13     72.18 o 
   8   5   2     2001.53     2041.07     91.42 o 
   9   5   2      550.19      541.55     57.45 o 
  10   5   2       28.56       43.07     50.01 o 
  -5   6   2      326.53      352.74     54.25 o 
  -4   6   2      529.55      560.48     78.68 o 
  -3   6   2     1971.90     1929.43     61.99 o 
  -2   6   2      693.55      831.21     40.59 o 
  -1   6   2      279.86      308.21     28.15 o 
   0   6   2     1259.29     1259.19     39.81 o 
   1   6   2     6781.73     6545.80    113.17 o 
   2   6   2     2552.20     2670.25     74.23 o 
   3   6   2     4978.12     5035.77    120.86 o 
   4   6   2     2187.49     2167.00     68.14 o 
   5   6   2       14.58       36.91     29.45 o 
   6   6   2       25.16      -16.23     38.83 o 
   7   6   2     1827.92     1990.33     85.60 o 
   8   6   2      977.09      855.23     71.15 o 
   9   6   2        7.33       15.53     44.58 o 
  -5   7   2      122.72      112.30     60.81 o 
  -4   7   2      499.15      560.09     56.63 o 
  -3   7   2     2155.70     2239.23    111.52 o 
  -2   7   2     1225.86     1169.18     52.10 o 
  -1   7   2       55.76       60.76     36.53 o 
   0   7   2       82.03       46.16     26.64 o 
   1   7   2      483.10      523.92     31.44 o 
   2   7   2     2328.15     2200.01     71.22 o 
   3   7   2    10589.54    10104.61    226.18 o 
   4   7   2     5258.23     4890.52    122.44 o 
   5   7   2      101.95      117.17     35.81 o 
   6   7   2       14.58       51.36     40.95 o 
   7   7   2      673.23      725.53     60.40 o 
   8   7   2       23.63       34.80     36.58 o 
   9   7   2      288.61      275.77     45.79 o 
  -4   8   2     1072.27     1049.78     66.43 o 
  -3   8   2      490.26      592.34    100.42 o 
  -2   8   2       77.63       98.21     40.87 o 
  -1   8   2     1088.38     1017.06     48.10 o 
   0   8   2      285.43      396.83     63.96 o 
   1   8   2     1435.42     1352.82     47.88 o 
   2   8   2    11316.99    11741.79    158.64 o 
   3   8   2     5846.65     5775.20    141.68 o 
   4   8   2      823.73      780.38     49.72 o 
   5   8   2      472.68      493.66     45.06 o 
   6   8   2      797.06      743.61     53.89 o 
   7   8   2       13.58       32.18     35.02 o 
   8   8   2      444.01      513.82     46.84 o 
   9   8   2      679.83      696.40     53.18 o 
  -3   9   2      221.49      254.78     54.74 o 
  -2   9   2       10.96       -7.25     45.23 o 
  -1   9   2        1.57       15.86     41.64 o 
   0   9   2      131.70      165.43     39.25 o 
   1   9   2     1219.06     1133.76     88.71 o 
   2   9   2     3366.61     3388.56     63.58 o 
   3   9   2     3308.58     3246.19     73.95 o 
   4   9   2      129.55      120.65     32.92 o 
   5   9   2       31.97        2.98     33.18 o 
   6   9   2      443.40      417.51     60.53 o 
   7   9   2       64.06       23.11     38.35 o 
   8   9   2      456.75      484.75     52.59 o 
  -1  10   2      129.33       12.81     75.81 o 
   0  10   2      274.56      314.73     75.05 o 
   1  10   2      629.59      672.12     74.85 o 
   2  10   2      289.91      271.04     66.83 o 
   3  10   2       45.62      -18.14     43.11 o 
   4  10   2       13.48      -58.39     38.93 o 
   5  10   2       21.77       19.81     69.03 o 
   6  10   2       48.05      -12.81     41.03 o 
   7  10   2      142.53      177.25     46.62 o 
   8  10   2      405.44      406.97     73.55 o 
   1  11   2      155.69      203.11     78.00 o 
   2  11   2       28.60        2.33     72.24 o 
   3  11   2      573.05      594.05     78.68 o 
   4  11   2      249.56      114.15     68.07 o 
   5  11   2      247.55      323.63     78.13 o 
   6  11   2      325.45      201.81     82.93 o 
   7  11   2      276.84      279.12     78.54 o 
  -6 -11   3      107.12      188.25     87.04 o 
  -5 -11   3        9.55      167.70     79.23 o 
  -4 -11   3      746.61      980.41     86.69 o 
  -3 -11   3     1462.20     1471.60    119.97 o 
  -2 -11   3      393.33      412.31     94.50 o 
  -1 -11   3      156.79      202.76     95.25 o 
  -7 -10   3       51.68       86.63     72.66 o 
  -6 -10   3       36.82      106.62     77.52 o 
  -5 -10   3      151.21      171.74     73.89 o 
  -4 -10   3     1026.31     1206.04     85.19 o 
  -3 -10   3      761.58      709.57     68.00 o 
  -2 -10   3      171.65      159.90     82.38 o 
  -1 -10   3       92.63      119.63     83.13 o 
   0 -10   3       99.39      176.47     81.42 o 
   1 -10   3        2.93      121.00     91.56 o 
  -8  -9   3       36.57       15.48     70.33 o 
  -7  -9   3       12.15      -12.94     68.41 o 
  -6  -9   3      129.77      221.94     68.62 o 
  -5  -9   3     1663.02     1707.03     94.16 o 
  -4  -9   3      531.29      687.59     69.78 o 
  -3  -9   3      181.61      266.52     59.85 o 
  -2  -9   3      275.15      263.34     42.31 o 
  -1  -9   3        0.16      -26.78     68.96 o 
   0  -9   3       17.29       68.62     73.41 o 
   1  -9   3      631.77      749.36     90.25 o 
   2  -9   3      624.26      670.54     97.10 o 
   3  -9   3       24.24       82.04     98.47 o 
  -8  -8   3      237.13      239.88     73.07 o 
  -7  -8   3      302.59      136.07     65.47 o 
  -6  -8   3     1406.56     1497.42     92.17 o 
  -5  -8   3     2160.74     2261.98    101.01 o 
  -4  -8   3      497.09      639.52     67.18 o 
  -3  -8   3     3511.29     3786.31    118.60 o 
  -2  -8   3     3099.34     3360.44    102.72 o 
  -1  -8   3      302.50      265.33     36.02 o 
   0  -8   3     1169.41     1288.76     94.02 o 
   1  -8   3     3103.76     3343.12    128.12 o 
   2  -8   3     1502.74     1483.65    101.35 o 
   3  -8   3       18.09       61.70     79.64 o 
   4  -8   3      409.16      504.75    103.54 o 
  -9  -7   3      164.24      245.02     68.55 o 
  -8  -7   3      286.21      377.97     66.83 o 
  -7  -7   3      918.36      981.81     76.49 o 
  -6  -7   3     3083.47     2895.98    128.19 o 
  -5  -7   3     1449.91     1592.86     73.20 o 
  -4  -7   3      852.83      842.07    117.75 o 
  -3  -7   3     1414.59     1369.71    109.63 o 
  -2  -7   3     2998.04     3362.91    100.87 o 
  -1  -7   3     3365.23     3438.91     75.45 o 
   0  -7   3     6302.76     6148.82    175.72 o 
   1  -7   3     4007.46     4008.25    133.46 o 
   2  -7   3       72.14       36.09     66.56 o 
   3  -7   3        9.56       29.24     74.30 o 
   4  -7   3      319.94      332.26     89.91 o 
   5  -7   3      518.07      635.00    110.11 o 
  -9  -6   3       61.75      167.16     49.13 o 
  -8  -6   3       21.68       -6.10     42.53 o 
  -7  -6   3      324.75      332.55     40.80 o 
  -6  -6   3     1830.01     1893.22     57.68 o 
  -5  -6   3        1.14       45.12     29.51 o 
  -4  -6   3     3506.25     3232.09     64.92 o 
  -3  -6   3     3292.47     3234.44     62.22 o 
  -2  -6   3       17.70       23.14     26.19 o 
  -1  -6   3     1751.56     1879.00     84.67 o 
   0  -6   3     8529.02     8345.79    130.93 o 
   1  -6   3     2256.24     2187.90     54.43 o 
   2  -6   3      706.60      784.02     38.13 o 
   3  -6   3     1860.96     1844.77     59.48 o 
   4  -6   3      195.06      149.49     42.14 o 
   5  -6   3       79.39       40.59     79.67 o 
  -9  -5   3       45.12       40.82     48.07 o 
  -8  -5   3       50.17      120.95     39.78 o 
  -7  -5   3        3.70        5.98     48.52 o 
  -6  -5   3      585.14      631.24     38.96 o 
  -5  -5   3     1982.15     1781.51     49.31 o 
  -4  -5   3     4393.06     4326.48     79.25 o 
  -3  -5   3     2626.06     2784.08     54.33 o 
  -2  -5   3       15.39       49.73     24.93 o 
  -1  -5   3        1.92       40.98     14.85 o 
   0  -5   3       28.34       43.04     14.65 o 
   1  -5   3      791.40      810.04     25.15 o 
   2  -5   3     1646.43     1553.49     65.91 o 
   3  -5   3     3025.19     3000.98    101.35 o 
   4  -5   3      665.50      673.14     61.08 o 
   5  -5   3       83.20       42.02     60.19 o 
   6  -5   3        1.21       16.46     53.10 o 
  -9  -4   3       23.09       55.88     67.86 o 
  -8  -4   3       40.61       80.57     38.15 o 
  -7  -4   3      561.05      585.58     39.25 o 
  -6  -4   3     3967.88     3989.22     82.85 o 
  -5  -4   3    11128.21    10283.82    166.95 o 
  -4  -4   3     5628.57     5505.38     94.97 o 
  -3  -4   3       96.49      123.39     17.96 o 
  -2  -4   3      848.88      794.21     23.41 o 
  -1  -4   3      170.41      232.57     13.09 o 
   0  -4   3    19382.20    20100.66    252.47 o 
   1  -4   3    22781.79    22076.62    277.30 o 
   2  -4   3     7860.89     7563.10    127.97 o 
   3  -4   3      616.16      631.00     64.51 o 
   4  -4   3     1236.96     1015.65     47.12 o 
   5  -4   3      170.68      157.96     42.17 o 
   6  -4   3      254.25      213.64     80.53 o 
   7  -4   3      567.15      713.43     75.53 o 
  -9  -3   3       97.76       40.47     63.48 o 
  -8  -3   3      310.81      355.23     44.53 o 
  -7  -3   3      229.25      268.76     38.20 o 
  -6  -3   3     2936.02     2782.94     96.31 o 
  -5  -3   3    13799.96    13503.54    222.35 o 
  -4  -3   3     5391.70     5169.47     89.65 o 
  -3  -3   3       80.64       60.84     14.72 o 
  -2  -3   3     1655.34     1769.41     38.14 o 
  -1  -3   3     3222.77     3298.33     79.71 o 
   0  -3   3     7640.03     7973.65    121.10 o 
   1  -3   3    29638.54    28957.21    388.79 o 
   2  -3   3    18485.72    17359.24    274.78 o 
   3  -3   3     2672.79     2458.60    109.50 o 
   4  -3   3      273.62      283.74     31.85 o 
   5  -3   3      168.87      190.62     50.85 o 
   6  -3   3       43.41       -5.40     66.97 o 
   7  -3   3      935.40      851.21     62.94 o 
  -9  -2   3      147.44      156.75     69.85 o 
  -8  -2   3      303.75      343.28     63.27 o 
  -7  -2   3      940.67     1000.02     59.64 o 
  -6  -2   3      445.95      467.70     33.35 o 
  -5  -2   3      431.17      393.85     52.73 o 
  -4  -2   3     1792.41     1674.79     75.12 o 
  -3  -2   3      286.77      301.77     17.88 o 
  -2  -2   3     4251.85     4278.54    147.19 o 
  -1  -2   3    30586.02    31562.47    662.39 o 
   0  -2   3     7205.37     7804.35    168.87 o 
   1  -2   3      224.94      297.54     11.32 o 
   2  -2   3     8229.38     7979.27    180.71 o 
   3  -2   3     5296.87     4668.08     81.18 o 
   4  -2   3      927.69      907.88     39.63 o 
   5  -2   3     3466.61     3467.67    104.19 o 
   6  -2   3     1203.63     1265.01     71.90 o 
   7  -2   3      138.15      106.69     60.06 o 
   8  -2   3      234.04      289.94     74.37 o 
  -9  -1   3      184.94      159.42     78.96 o 
  -8  -1   3       14.33       44.99     69.23 o 
  -7  -1   3       16.65       65.05     54.85 o 
  -6  -1   3      553.99      640.38     44.48 o 
  -5  -1   3      715.47      794.14     35.10 o 
  -4  -1   3    11269.28    11052.76    173.49 o 
  -3  -1   3    11177.72    10835.22    276.93 o 
  -2  -1   3     2243.42     2375.67     44.58 o 
  -1  -1   3     4962.75     5495.62     84.36 o 
   0  -1   3      112.55      173.94     11.57 o 
   1  -1   3     1528.69     1501.26     23.38 o 
   2  -1   3     3850.06     3914.98     54.27 o 
   3  -1   3     4722.99     4693.95     85.88 o 
   4  -1   3     1612.06     1560.13     49.85 o 
   5  -1   3     2891.16     2992.38    104.53 o 
   6  -1   3     1148.81     1203.78     77.65 o 
   7  -1   3      102.13      139.83     58.28 o 
   8  -1   3        1.36      -64.16     63.55 o 
  -8   0   3       11.72       49.24     63.82 o 
  -7   0   3      139.42      138.94     58.75 o 
  -6   0   3      128.67      135.66     51.56 o 
  -5   0   3     1170.24     1131.14     40.69 o 
  -4   0   3    15447.99    15479.56    407.00 o 
  -3   0   3    29453.03    30106.86    691.36 o 
  -2   0   3    18819.67    20367.00    442.99 o 
  -1   0   3      568.66      678.66     38.96 o 
   0   0   3       31.47       53.56      6.28 o 
   1   0   3     4202.29     4262.14    105.63 o 
   2   0   3     6008.82     5687.53     75.28 o 
   3   0   3    38588.34    37202.10    579.14 o 
   4   0   3    24578.77    24568.42    392.19 o 
   5   0   3      172.75      214.41     40.20 o 
   6   0   3       27.56       69.71     45.33 o 
   7   0   3       51.84      116.48     54.10 o 
   8   0   3       45.51      121.00     61.43 o 
   9   0   3      309.23      418.61     84.64 o 
  -8   1   3        4.01        5.82     67.45 o 
  -7   1   3       26.19       40.47     57.32 o 
  -6   1   3      905.89      895.63     66.63 o 
  -5   1   3     4575.92     4514.37    127.44 o 
  -4   1   3     8698.31     8864.05    270.28 o 
  -3   1   3    15114.32    15288.64    329.38 o 
  -2   1   3     4320.92     4357.43     70.35 o 
  -1   1   3      614.17      641.43     16.06 o 
   0   1   3     8920.29     9881.55    147.94 o 
   1   1   3     3430.23     3351.26     52.99 o 
   2   1   3    31909.01    31846.79    660.41 o 
   3   1   3    23819.87    23777.50    499.82 o 
   4   1   3    16420.34    15165.17    329.59 o 
   5   1   3     1020.24      892.41     53.82 o 
   6   1   3      746.17      679.92     54.78 o 
   7   1   3      229.32      244.13     54.71 o 
   8   1   3      447.02      357.46     66.29 o 
   9   1   3      397.26      448.33     74.23 o 
  -8   2   3       90.21      112.24     73.34 o 
  -7   2   3        9.27      -78.89     58.41 o 
  -6   2   3      114.03       18.97     52.45 o 
  -5   2   3     3843.28     3876.70    117.44 o 
  -4   2   3     7130.36     6877.22    167.43 o 
  -3   2   3     1277.10     1344.87     42.93 o 
  -2   2   3     7439.46     7399.22    124.49 o 
  -1   2   3      700.78      796.21     25.41 o 
   0   2   3     8789.97     9636.08    145.48 o 
   1   2   3     9460.72    10148.34    153.40 o 
   2   2   3    56092.40    58056.78   1197.00 o 
   3   2   3     8871.89     8486.60    185.92 o 
   4   2   3     1542.61     1601.16     55.26 o 
   5   2   3      691.19      595.76     42.66 o 
   6   2   3       66.28       35.81     40.68 o 
   7   2   3      175.44      199.89     44.85 o 
   8   2   3     1055.92     1195.36     79.02 o 
   9   2   3      707.20      792.23     78.89 o 
  -7   3   3      223.70      209.20     69.16 o 
  -6   3   3       41.01       44.17     56.02 o 
  -5   3   3      227.52      209.48     50.40 o 
  -4   3   3      208.13      293.67     36.63 o 
  -3   3   3     2518.90     2579.11    114.15 o 
  -2   3   3    32968.50    32524.17    646.57 o 
  -1   3   3     6521.53     6560.39    108.98 o 
   0   3   3      742.91      821.82     22.48 o 
   1   3   3     3458.92     3685.10     86.49 o 
   2   3   3     4588.45     4467.74    193.86 o 
   3   3   3     1283.41     1274.04     41.16 o 
   4   3   3    19883.95    18647.30    397.86 o 
   5   3   3    10072.88    10310.39    233.92 o 
   6   3   3       31.79       86.97     39.31 o 
   7   3   3      175.63      111.96     49.17 o 
   8   3   3      885.44      840.44     71.42 o 
   9   3   3      326.97      297.13     68.82 o 
  -7   4   3      263.97      157.57     72.93 o 
  -6   4   3      478.19      463.94     66.49 o 
  -5   4   3       72.30      179.94     43.91 o 
  -4   4   3     3899.62     3861.57    144.28 o 
  -3   4   3     8563.49     8295.97    146.34 o 
  -2   4   3     6837.39     6907.19    120.07 o 
  -1   4   3     4229.72     4294.18     77.58 o 
   0   4   3     6637.50     6777.74    149.28 o 
   1   4   3     4977.01     5065.56    117.30 o 
   2   4   3       84.12       52.52     18.90 o 
   3   4   3    17955.79    17280.26    367.04 o 
   4   4   3    21807.34    21601.39    458.46 o 
   5   4   3     3887.54     3987.02    105.87 o 
   6   4   3     2054.58     1919.79     74.78 o 
   7   4   3      532.63      521.53     54.37 o 
   8   4   3      187.00      148.32     57.18 o 
   9   4   3       35.36       61.55     50.57 o 
  10   4   3      137.29       76.28     71.83 o 
  -6   5   3      106.09       73.75     65.74 o 
  -5   5   3       12.57      -51.81     45.55 o 
  -4   5   3     3513.59     3326.55     85.50 o 
  -3   5   3     9398.98     9341.95    164.71 o 
  -2   5   3     1455.91     1408.75     45.26 o 
  -1   5   3      338.08      354.13     24.87 o 
   0   5   3     3951.98     3651.51     68.58 o 
   1   5   3    11852.00    11534.09    225.23 o 
   2   5   3     5433.78     5487.59    129.01 o 
   3   5   3    43859.31    42058.09    874.61 o 
   4   5   3     4825.10     4864.09    119.02 o 
   5   5   3      821.90      804.48     46.29 o 
   6   5   3      788.09      812.09     54.23 o 
   7   5   3     2022.53     1937.53     82.17 o 
   8   5   3       75.80       86.28     53.48 o 
   9   5   3      685.72      583.30     73.07 o 
  10   5   3      464.29      452.06     53.62 o 
  -5   6   3      303.76      344.60     59.62 o 
  -4   6   3      233.78      189.95     44.75 o 
  -3   6   3      819.52      885.02     46.92 o 
  -2   6   3       40.11       68.96     30.47 o 
  -1   6   3       22.52       10.07     24.30 o 
   0   6   3       96.45      101.02     24.04 o 
   1   6   3      187.15      188.57     23.60 o 
   2   6   3     3361.31     3291.14     86.83 o 
   4   6   3     2230.61     2017.92     66.90 o 
   5   6   3       60.77       26.78     33.97 o 
   6   6   3       58.00       57.93     37.46 o 
   7   6   3       78.79       60.81     50.33 o 
   8   6   3      204.67      137.16     54.58 o 
   9   6   3      304.57      313.60     42.26 o 
  -5   7   3      600.46      526.57     67.95 o 
  -4   7   3      233.05      271.35     68.89 o 
  -3   7   3      461.19      434.45     52.21 o 
  -2   7   3      749.93      729.57     61.12 o 
  -1   7   3      899.51      941.58     45.15 o 
   0   7   3      254.58      237.17     30.63 o 
   1   7   3     6077.82     5639.35    104.16 o 
   2   7   3     6481.04     6378.77    152.16 o 
   3   7   3       90.88      112.51     32.80 o 
   4   7   3     1873.00     1839.06     65.88 o 
   5   7   3     1252.95     1107.91     54.03 o 
   6   7   3       27.63       75.19     42.11 o 
   7   7   3      496.52      471.47     56.43 o 
   8   7   3      761.73      828.86     66.77 o 
   9   7   3      510.87      526.37     47.82 o 
  -4   8   3       73.91      121.56     57.59 o 
  -3   8   3      225.98      267.71     50.39 o 
  -2   8   3     1555.17     1491.17     58.94 o 
  -1   8   3     2167.08     2385.08     66.14 o 
   0   8   3     2891.99     2859.30     69.23 o 
   1   8   3     2394.71     2207.87     58.81 o 
   2   8   3     3319.44     3028.82    132.03 o 
   3   8   3      105.93       97.31     35.95 o 
   4   8   3     2488.74     2612.73     84.50 o 
   5   8   3     1145.90     1223.37     64.03 o 
   6   8   3     1970.63     1860.42     78.20 o 
   7   8   3     1124.75     1086.96     68.68 o 
   8   8   3      630.72      600.90     68.34 o 
   9   8   3      121.84      158.19     43.48 o 
  -2   9   3      357.47      296.35     49.30 o 
  -1   9   3     1161.24     1241.70     57.15 o 
   0   9   3     2319.91     2454.15     70.24 o 
   1   9   3      893.15      939.20     46.48 o 
   2   9   3        5.85       25.24     28.31 o 
   3   9   3       64.50      118.47     43.00 o 
   4   9   3      411.88      456.96     50.13 o 
   5   9   3     1373.27     1422.23     73.41 o 
   6   9   3     1354.23     1208.71     70.26 o 
   7   9   3      465.89      533.58     63.82 o 
   8   9   3      355.64      277.68     44.31 o 
  -1  10   3       31.94       47.72     80.02 o 
   0  10   3      129.43      148.35     46.20 o 
   1  10   3        7.48        0.71     36.71 o 
   2  10   3      262.71      252.74     63.82 o 
   3  10   3      389.06      431.70     34.67 o 
   4  10   3      166.90      221.26     58.14 o 
   5  10   3      234.94      210.29     40.64 o 
   6  10   3      203.76      103.55     40.68 o 
   7  10   3      177.12      184.39     58.86 o 
   8  10   3       17.98       67.83     46.12 o 
   4  11   3      243.41      327.53     75.39 o 
   5  11   3       19.49      -47.93     70.26 o 
   6  11   3       74.76      -74.23     75.74 o 
   7  11   3      158.02        2.19     80.26 o 
  -5 -11   4      647.77      732.65     91.90 o 
  -4 -11   4      845.94     1098.05     94.91 o 
  -3 -11   4        2.90     -139.80     93.20 o 
  -2 -11   4       89.36       94.50     86.15 o 
  -1 -11   4      216.95      228.58    100.73 o 
  -7 -10   4       36.41       11.03     74.44 o 
  -6 -10   4      277.43      220.36     84.37 o 
  -5 -10   4     1070.20     1176.53     88.47 o 
  -4 -10   4       89.89       91.42     67.73 o 
  -3 -10   4      146.17      113.06     56.36 o 
  -2 -10   4      138.22       97.92     78.27 o 
  -1 -10   4      102.81       38.96     85.12 o 
   0 -10   4      308.72      399.43     94.09 o 
   1 -10   4      981.29     1140.78    110.66 o 
  -8  -9   4        2.84       19.58     81.22 o 
  -7  -9   4        1.68      -36.70     65.88 o 
  -6  -9   4       85.72       62.86     71.77 o 
  -5  -9   4       71.64      205.57     62.93 o 
  -4  -9   4      633.17      603.64     71.49 o 
  -3  -9   4      842.88     1038.41     69.57 o 
  -2  -9   4      525.87      527.09     49.78 o 
  -1  -9   4       32.97      191.81     69.78 o 
   0  -9   4      313.29      352.46     82.72 o 
   1  -9   4      210.57      227.14     78.96 o 
   2  -9   4       26.35       21.43     82.11 o 
  -8  -8   4       22.62      -28.56     65.94 o 
  -7  -8   4        2.96      -10.48     66.29 o 
  -6  -8   4       44.88       -1.64     57.11 o 
  -5  -8   4     1899.20     1911.37     95.46 o 
  -4  -8   4     2636.93     2758.65    103.74 o 
  -3  -8   4     3092.71     3171.10    108.61 o 
  -2  -8   4      208.72      368.96     49.99 o 
  -1  -8   4      568.08      628.52     45.26 o 
   0  -8   4        3.86       17.94     68.20 o 
   1  -8   4      765.53      883.37     85.53 o 
   2  -8   4     1076.33     1272.26     96.55 o 
   3  -8   4      526.61      631.37     97.10 o 
   4  -8   4      203.63      362.87     97.03 o 
  -9  -7   4       80.79      136.82     77.65 o 
  -8  -7   4       18.58       53.82     61.77 o 
  -7  -7   4       61.03       21.84     64.37 o 
  -6  -7   4       85.19      110.11     54.71 o 
  -5  -7   4     2539.48     2322.24     95.53 o 
  -4  -7   4    10699.45    10738.17    256.59 o 
  -3  -7   4     2191.95     2193.02     82.31 o 
  -2  -7   4      340.26      378.00     43.69 o 
  -1  -7   4      392.47      464.27     66.49 o 
   0  -7   4       61.53      102.14     41.22 o 
   1  -7   4     1326.63     1192.55     88.47 o 
   2  -7   4     5272.38     5616.19    173.52 o 
   3  -7   4     2024.36     2152.00    113.67 o 
   4  -7   4      196.83      198.86     82.79 o 
   5  -7   4       55.74      111.00     96.28 o 
  -9  -6   4        0.10       60.07     50.04 o 
  -8  -6   4      111.48      165.01     43.35 o 
  -7  -6   4      116.47       94.84     49.92 o 
  -6  -6   4      738.08      678.53     41.14 o 
  -5  -6   4     1426.46     1220.66     46.94 o 
  -4  -6   4     2052.78     2014.93     50.01 o 
  -3  -6   4     3278.10     3269.45     62.93 o 
  -2  -6   4      514.58      505.37     24.08 o 
  -1  -6   4      932.78      950.56     46.33 o 
   0  -6   4     2120.64     2111.05     46.45 o 
   1  -6   4     2044.41     2025.52     75.02 o 
   2  -6   4     1039.37     1096.78     43.75 o 
   3  -6   4     2228.77     2326.97     84.47 o 
   4  -6   4      905.33      946.95     61.60 o 
   5  -6   4       68.87      144.85     51.74 o 
  -9  -5   4      262.38      231.10     66.49 o 
  -8  -5   4      255.87      254.23     43.67 o 
  -7  -5   4      215.19      185.06     37.66 o 
  -6  -5   4      469.08      479.70     36.41 o 
  -5  -5   4      517.29      567.54     43.79 o 
  -4  -5   4      407.81      445.18     27.36 o 
  -3  -5   4     1170.27     1160.15     34.19 o 
  -2  -5   4      192.90      249.11     16.40 o 
  -1  -5   4     3045.91     3117.33    117.54 o 
   0  -5   4     3957.03     3796.22     60.78 o 
   1  -5   4     2942.16     3176.63     50.58 o 
   2  -5   4       62.28       69.53     25.39 o 
   3  -5   4       23.44       39.50     30.58 o 
   4  -5   4        4.52       -3.73     36.56 o 
   5  -5   4       11.12        4.30     42.10 o 
   6  -5   4      659.03      599.89     59.25 o 
  -9  -4   4      705.83      700.26     79.02 o 
  -8  -4   4      682.43      703.83     49.01 o 
  -7  -4   4      246.72      214.91     37.52 o 
  -6  -4   4       17.95       31.19     30.83 o 
  -5  -4   4      213.03      247.86     38.76 o 
  -4  -4   4     1742.38     1639.86     43.42 o 
  -3  -4   4    13677.65    13034.94    200.40 o 
  -2  -4   4    25107.01    23843.10    508.86 o 
  -1  -4   4     8435.69     8261.65    185.17 o 
   0  -4   4     2305.38     2374.19     58.68 o 
   1  -4   4       13.83       31.02     13.60 o 
   2  -4   4      303.04      318.45     18.01 o 
   3  -4   4     3004.88     2926.77     65.53 o 
   4  -4   4     4410.14     4182.97    109.15 o 
   5  -4   4     1943.18     1957.13     67.73 o 
   6  -4   4      179.81      155.60     50.52 o 
   7  -4   4      181.90      208.52     82.07 o 
  -9  -3   4      592.62      682.18     82.79 o 
  -8  -3   4      441.81      435.56     45.02 o 
  -7  -3   4       29.79        6.19     32.97 o 
  -6  -3   4       52.52       30.95     30.01 o 
  -5  -3   4     1139.85     1122.80     79.40 o 
  -4  -3   4     1718.93     1631.63     42.00 o 
  -3  -3   4    18113.56    17746.54    268.65 o 
  -2  -3   4    32572.12    31356.77    463.84 o 
  -1  -3   4    10928.50    11196.29    243.51 o 
   0  -3   4      254.74      319.59     21.30 o 
   1  -3   4     1810.73     1858.83     30.78 o 
   2  -3   4      109.75      143.07     14.46 o 
   3  -3   4     1800.15     1674.96     46.05 o 
   4  -3   4    11090.84    10434.09    179.89 o 
   5  -3   4     6162.99     6382.34    126.38 o 
   6  -3   4      438.42      470.29     52.25 o 
   7  -3   4       25.66      -11.13     51.27 o 
  -9  -2   4       42.57       25.88     76.49 o 
  -8  -2   4       96.08      166.68     61.22 o 
  -7  -2   4       38.90       44.51     34.16 o 
  -6  -2   4       66.85      103.20     31.32 o 
  -5  -2   4      554.98      519.09     30.65 o 
  -4  -2   4     8785.90     8823.83    258.85 o 
  -3  -2   4    13448.22    13532.34    206.87 o 
  -2  -2   4     4955.51     4994.76    152.71 o 
  -1  -2   4      259.93      310.96     20.41 o 
   0  -2   4       32.83       43.96     13.97 o 
   1  -2   4      489.01      471.25     14.66 o 
   2  -2   4     7649.43     7747.95    205.52 o 
   3  -2   4     7110.71     6700.86     95.67 o 
   4  -2   4     5533.68     5410.25    103.63 o 
   5  -2   4     1092.64     1084.96     52.53 o 
   6  -2   4      236.65      278.46     44.57 o 
   7  -2   4        1.03      -21.43     58.28 o 
   8  -2   4      157.98      193.04     72.04 o 
  -9  -1   4       14.56       90.25     72.72 o 
  -8  -1   4      433.26      493.18     76.70 o 
  -7  -1   4     1913.54     2129.06     94.43 o 
  -6  -1   4      130.89      128.52     31.64 o 
  -5  -1   4       24.65       36.71     23.92 o 
  -4  -1   4     7393.06     7564.92    123.97 o 
  -3  -1   4     6016.50     5925.17    136.55 o 
  -2  -1   4     8357.60     9273.30    142.24 o 
  -1  -1   4    48167.11    52688.83   1099.15 o 
   0  -1   4     5057.85     4521.29    101.62 o 
   1  -1   4     9114.77     9436.65    120.78 o 
   2  -1   4     5844.34     5798.27     77.57 o 
   3  -1   4    24232.54    23677.50    298.14 o 
   4  -1   4      741.58      723.34     35.93 o 
   5  -1   4     3673.87     3799.53    136.55 o 
   6  -1   4     1315.07     1276.01     59.51 o 
   7  -1   4        7.91       16.30     54.65 o 
   8  -1   4       77.12       36.84     63.62 o 
  -8   0   4      484.19      303.50     68.89 o 
  -7   0   4      428.67      464.76     63.89 o 
  -6   0   4     2525.94     2401.54     94.09 o 
  -5   0   4     2768.76     2815.18     97.27 o 
  -4   0   4      284.62      286.29     77.07 o 
  -3   0   4     1341.87     1541.99     37.15 o 
  -2   0   4    19120.80    21339.33    317.39 o 
  -1   0   4    31340.46    33390.53    490.72 o 
   0   0   4    14881.35    15698.47    233.54 o 
   1   0   4    26639.08    27843.29    345.55 o 
   2   0   4      322.48      327.04     14.35 o 
   3   0   4     5324.06     5339.53     74.39 o 
   4   0   4     2230.02     2292.28     57.49 o 
   5   0   4     6142.02     5617.97    145.52 o 
   6   0   4     3924.63     4385.63    128.53 o 
   7   0   4      974.74      967.81     75.81 o 
   8   0   4      215.39      311.51     65.74 o 
   9   0   4       83.34      134.35     71.35 o 
  -8   1   4      444.45      469.69     77.45 o 
  -7   1   4       77.31       64.92     59.92 o 
  -6   1   4      745.67      725.39     62.18 o 
  -5   1   4     4820.13     4229.23    121.14 o 
  -4   1   4      142.39      164.26     24.14 o 
  -3   1   4    16008.08    16978.31    382.14 o 
  -2   1   4    45736.48    47715.55    973.83 o 
  -1   1   4     8342.74     8989.75    136.59 o 
   0   1   4     2438.58     2654.17     44.42 o 
   1   1   4     9890.33    10678.74    160.61 o 
   2   1   4    68619.24    63199.04   1626.37 o 
   3   1   4     3452.30     3351.20     83.54 o 
   4   1   4    29175.09    27749.79    586.45 o 
   5   1   4     8832.37     8668.55    204.20 o 
   6   1   4      802.97      854.95     58.41 o 
   7   1   4     1008.93     1076.89     70.67 o 
   8   1   4     1228.03     1331.08     88.27 o 
   9   1   4       74.51      121.96     76.28 o 
  -8   2   4      112.88      165.03     76.90 o 
  -7   2   4       19.54      -69.23     60.67 o 
  -6   2   4       78.60      126.96     53.82 o 
  -5   2   4      328.59      309.86     49.37 o 
  -4   2   4       15.52       -2.12     35.54 o 
  -3   2   4     9324.21    10203.36    227.96 o 
  -2   2   4    12099.21    12618.01    162.99 o 
  -1   2   4     2045.46     2164.80     34.31 o 
   0   2   4     2030.23     2157.61     38.01 o 
   1   2   4     9535.07    10399.35    157.63 o 
   2   2   4     9636.78     9791.94    210.50 o 
   3   2   4     7030.78     6931.05    155.04 o 
   4   2   4    19191.85    18398.24    393.68 o 
   5   2   4     4898.39     4569.50    118.33 o 
   6   2   4        9.48       73.27     39.99 o 
   7   2   4      228.76      209.06     51.56 o 
   8   2   4      327.26      204.55     60.12 o 
   9   2   4       10.55       70.19     65.26 o 
  -7   3   4       14.57      -66.15     65.12 o 
  -6   3   4       24.54       25.68     55.60 o 
  -5   3   4     1929.17     1655.26     78.27 o 
  -3   3   4     2493.92     2439.69     60.02 o 
  -2   3   4      508.42      497.28     27.28 o 
  -1   3   4     1697.68     1711.82     32.65 o 
   0   3   4       89.15      110.91     14.24 o 
   1   3   4      229.91      225.23     19.86 o 
   2   3   4    12815.22    12901.61    275.56 o 
   3   3   4    14926.78    15837.56    337.87 o 
   4   3   4     2859.54     2985.25     80.80 o 
   5   3   4       32.59       47.73     30.95 o 
   6   3   4       16.11       -4.93     38.21 o 
   7   3   4       19.83       42.59     46.84 o 
   8   3   4      161.56      167.43     57.11 o 
   9   3   4      303.19      321.78     70.12 o 
  -7   4   4      427.98      265.08     77.18 o 
  -6   4   4      211.99      285.08     64.92 o 
  -5   4   4     1107.96     1045.39     69.37 o 
  -4   4   4     4243.76     4125.67     93.95 o 
  -3   4   4     4051.75     3895.70    129.01 o 
  -2   4   4     2835.86     2743.97     61.32 o 
  -1   4   4    13574.46    13103.39    221.49 o 
   0   4   4     3044.02     3066.08     57.36 o 
   1   4   4     4599.73     4579.63    108.95 o 
   2   4   4    28375.04    29668.01    620.48 o 
   3   4   4    25431.92    25937.04    544.95 o 
   4   4   4       31.43      116.34     26.64 o 
   5   4   4     6233.96     6077.12    148.19 o 
   6   4   4      682.70      602.20     49.51 o 
   7   4   4      253.10      218.72     50.54 o 
   8   4   4      704.32      716.56     67.79 o 
   9   4   4     1258.95     1534.74    102.92 o 
  10   4   4      177.02      157.91     75.46 o 
  -6   5   4      871.93      654.24     79.30 o 
  -5   5   4      620.04      557.03     59.11 o 
  -4   5   4      738.51      728.68     49.23 o 
  -3   5   4        9.43       46.53     34.62 o 
  -2   5   4       42.07       57.63     27.96 o 
  -1   5   4     4589.49     4486.29     83.72 o 
   0   5   4     7716.44     7518.56    126.22 o 
   1   5   4    13523.44    13165.13    210.84 o 
   2   5   4    12385.34    11913.40    259.81 o 
   3   5   4     4022.94     3944.98     99.29 o 
   4   5   4      250.82      314.45     32.05 o 
   5   5   4     1193.90     1127.77     53.34 o 
   6   5   4     3026.82     2977.65     93.68 o 
   7   5   4     1513.14     1326.22     73.41 o 
   8   5   4     1295.05     1361.21     80.94 o 
   9   5   4      456.16      597.75     74.57 o 
  10   5   4      137.72      207.77     49.68 o 
  -5   6   4      306.75      295.10     60.36 o 
  -4   6   4        7.96       -3.28     44.12 o 
  -3   6   4      949.58      821.20     47.50 o 
  -2   6   4     1323.48     1365.60     74.03 o 
  -1   6   4       18.71      -14.14     25.13 o 
   0   6   4     1809.62     1781.89     79.16 o 
   1   6   4     7641.03     7352.95    125.22 o 
   2   6   4     1582.76     1455.58     53.14 o 
   3   6   4     1048.29      938.57     45.26 o 
   4   6   4     1315.42     1352.04     54.03 o 
   5   6   4      463.39      546.87     44.92 o 
   6   6   4      590.62      497.43     46.77 o 
   7   6   4     1087.91     1128.73     68.41 o 
   8   6   4      638.41      640.48     69.57 o 
   9   6   4       64.92       17.26     61.90 o 
  -4   7   4       98.94       90.26     62.76 o 
  -3   7   4      849.78      881.01    115.01 o 
  -2   7   4     2083.34     1993.47     61.90 o 
  -1   7   4      520.81      575.24     46.22 o 
   0   7   4       65.18       67.60     29.29 o 
   1   7   4      738.48      810.00     37.62 o 
   2   7   4      402.13      374.27     28.97 o 
   3   7   4     1547.70     1416.41     59.10 o 
   4   7   4     2714.19     2714.97     82.38 o 
   5   7   4     1262.80     1253.29     62.25 o 
   6   7   4      655.54      555.22     48.07 o 
   7   7   4        3.58        1.51     45.26 o 
   8   7   4        4.29       -9.72     53.21 o 
   9   7   4        1.61      100.66     61.97 o 
  -3   8   4      505.98      441.76     49.73 o 
  -2   8   4      602.73      617.36     67.66 o 
  -1   8   4      390.38      422.59     39.43 o 
   0   8   4       29.49       28.83     31.25 o 
   1   8   4     2664.76     2502.77     63.12 o 
   2   8   4     6081.02     5801.02    107.55 o 
   3   8   4     3193.49     3093.65     93.27 o 
   4   8   4     1964.04     1893.43     74.44 o 
   5   8   4     1942.84     1847.82     75.81 o 
   6   8   4        6.45      -44.92     44.65 o 
   7   8   4       98.88      143.94     53.69 o 
   8   8   4      518.69      710.81     70.67 o 
   9   8   4      239.12      224.68     64.99 o 
  -2   9   4       70.45       55.42     47.06 o 
  -1   9   4       19.92      109.77     49.48 o 
   0   9   4      380.10      398.76     42.03 o 
   1   9   4      511.95      513.59     39.54 o 
   2   9   4     2554.63     2373.25     87.00 o 
   3   9   4     1853.03     1865.90     74.78 o 
   4   9   4     2007.70     2189.74     86.69 o 
   5   9   4      258.62      248.17     50.40 o 
   6   9   4        3.51      106.96     49.65 o 
   7   9   4      476.51      467.64     60.47 o 
   8   9   4      249.37      184.62     62.59 o 
  -1  10   4      232.75      204.75     69.51 o 
   0  10   4      428.01      459.76     62.32 o 
   1  10   4      165.24      239.47     51.91 o 
   2  10   4        7.82       48.83     45.13 o 
   3  10   4      988.45      984.45     63.89 o 
   4  10   4      181.00      225.16     65.19 o 
   5  10   4       31.95       20.41     51.70 o 
   6  10   4      538.82      587.75     61.77 o 
   7  10   4      192.48      145.59     56.84 o 
   8  10   4        8.15       42.28     43.84 o 
   3  11   4       42.58      -11.50     47.32 o 
   4  11   4      147.27      139.99     95.05 o 
   5  11   4      514.92      587.36     54.75 o 
   6  11   4      513.44      413.65     51.48 o 
   7  11   4       16.06        2.16     45.64 o 
  -5 -11   5       13.11       30.20     79.85 o 
  -4 -11   5      612.07      783.94     90.32 o 
  -3 -11   5      950.79      971.98    111.07 o 
  -2 -11   5      444.96      405.67     95.39 o 
  -7 -10   5        1.44      -67.31     74.64 o 
  -6 -10   5        0.97      -48.07     79.57 o 
  -5 -10   5      104.02      124.22     67.93 o 
  -4 -10   5      613.44      644.25     76.42 o 
  -3 -10   5      847.98      967.26     79.50 o 
  -2 -10   5      498.66      654.93     91.42 o 
  -1 -10   5      152.49      138.67     84.78 o 
   0 -10   5       46.03        6.78     94.09 o 
   1 -10   5       24.63      -65.47     89.57 o 
  -7  -9   5       50.62       46.22     77.79 o 
  -6  -9   5       99.94      155.24     68.00 o 
  -5  -9   5      196.41      110.32     61.36 o 
  -4  -9   5      336.90      325.00     66.01 o 
  -3  -9   5       23.85      -29.99     51.29 o 
  -2  -9   5       12.48      -19.53     41.17 o 
  -1  -9   5       16.79      -62.04     69.71 o 
   0  -9   5      142.74      193.93     77.65 o 
   1  -9   5      659.54      723.95     90.60 o 
   2  -9   5      220.78      357.59     88.89 o 
  -8  -8   5      551.18      486.06     78.34 o 
  -7  -8   5      457.13      538.17     72.66 o 
  -6  -8   5      329.17      392.86     66.49 o 
  -5  -8   5      707.17      906.93     73.41 o 
  -4  -8   5        5.37       29.58     56.36 o 
  -3  -8   5      257.47      323.15     48.83 o 
  -2  -8   5     1411.38     1476.26     76.15 o 
  -1  -8   5     1906.27     1986.87     65.10 o 
   0  -8   5     1526.02     1699.09    102.17 o 
   1  -8   5      541.88      671.36     79.57 o 
   2  -8   5      563.74      634.86     88.68 o 
   3  -8   5        2.75       40.95     82.93 o 
  -8  -7   5      656.78      741.90     77.65 o 
  -7  -7   5     1153.24     1204.54     81.83 o 
  -6  -7   5      564.30      532.83     65.12 o 
  -5  -7   5       28.96       76.35     50.88 o 
  -4  -7   5       14.71       60.47     46.22 o 
  -3  -7   5      273.07      217.56     47.46 o 
  -2  -7   5     3541.43     3622.10    106.21 o 
  -1  -7   5    10300.71    10458.71    239.88 o 
   0  -7   5     5001.16     4925.47     97.86 o 
   1  -7   5      451.41      500.78     71.56 o 
   2  -7   5       27.28       88.68     64.51 o 
   3  -7   5       83.05       71.22     79.16 o 
   4  -7   5      157.18      272.06     92.93 o 
  -9  -6   5      353.14      276.72     76.70 o 
  -8  -6   5      301.75      318.08     64.99 o 
  -7  -6   5       73.24       30.82     55.26 o 
  -6  -6   5      390.92      392.76     38.83 o 
  -5  -6   5       79.96        3.01     42.73 o 
  -4  -6   5      275.20      311.37     46.22 o 
  -3  -6   5     2066.35     1982.38     73.89 o 
  -2  -6   5     4432.05     4333.93    114.02 o 
  -1  -6   5     4508.04     4625.03    119.56 o 
   0  -6   5     4293.60     4303.56     85.03 o 
   1  -6   5      183.52      202.97     51.77 o 
   2  -6   5      170.80      121.89     60.67 o 
   3  -6   5      285.65      284.46     66.63 o 
   4  -6   5      234.81      322.67     81.56 o 
   5  -6   5      652.00      546.53     93.06 o 
  -9  -5   5      188.46      239.84     82.82 o 
  -8  -5   5        0.76      -55.55     41.50 o 
  -7  -5   5      601.42      515.19     60.43 o 
  -6  -5   5      441.26      435.43     45.91 o 
  -5  -5   5       22.51        5.31     27.89 o 
  -4  -5   5      387.37      381.08     41.63 o 
  -3  -5   5     5300.25     5074.96     87.00 o 
  -2  -5   5     3221.27     2979.43     85.46 o 
  -1  -5   5        5.98       -8.56     25.88 o 
   0  -5   5     3406.34     3369.81    132.95 o 
   1  -5   5      127.86      155.64     21.74 o 
   2  -5   5      164.26      236.00     29.17 o 
   3  -5   5     1861.63     1741.20     52.86 o 
   4  -5   5     2659.94     2681.67     72.38 o 
   5  -5   5      152.08      139.25     45.32 o 
   6  -5   5        5.49       95.18     56.37 o 
  -9  -4   5       31.32      -40.06     68.00 o 
  -8  -4   5      271.17      319.89     44.84 o 
  -7  -4   5     1350.69     1323.55     55.14 o 
  -6  -4   5     2821.45     2877.60     68.49 o 
  -5  -4   5     1573.57     1512.17     46.92 o 
  -4  -4   5     2570.92     2424.96     53.86 o 
  -3  -4   5     3809.20     3475.07     64.50 o 
  -2  -4   5     2114.04     2180.97     66.36 o 
  -1  -4   5     8920.91     9176.52    205.23 o 
   0  -4   5    22305.84    20959.17    332.13 o 
   1  -4   5     5743.41     5337.80     74.10 o 
   2  -4   5      784.77      771.42     25.83 o 
   3  -4   5     1386.42     1306.22     44.56 o 
   4  -4   5     2736.28     2531.62     67.58 o 
   5  -4   5      259.94      188.04     41.65 o 
   6  -4   5      698.13      686.88     58.67 o 
   7  -4   5      456.06      620.11     67.84 o 
  -9  -3   5       95.04      116.76     75.46 o 
  -8  -3   5      961.70     1108.01     56.05 o 
  -7  -3   5     1412.57     1367.58     78.68 o 
  -6  -3   5      462.14      480.56     35.67 o 
  -5  -3   5     3673.52     3574.71    213.24 o 
  -4  -3   5    11525.09    10801.85    212.59 o 
  -3  -3   5     4160.75     3918.45     69.57 o 
  -2  -3   5    11112.72    10773.37    279.22 o 
  -1  -3   5    22871.08    23064.09    490.31 o 
   0  -3   5     7778.80     7514.35    167.57 o 
   1  -3   5     6406.47     6019.46     80.67 o 
   2  -3   5    13219.25    12847.78    165.50 o 
   3  -3   5     7362.43     7113.49    166.65 o 
   4  -3   5        0.04       34.68     30.72 o 
   5  -3   5     1745.51     1739.81     67.49 o 
   6  -3   5      666.96      683.41     70.05 o 
   7  -3   5      508.42      500.69     61.17 o 
  -9  -2   5       86.07       50.74     77.72 o 
  -8  -2   5      777.59      893.58     75.33 o 
  -7  -2   5      732.35      774.65     46.87 o 
  -6  -2   5       52.29       39.78     31.80 o 
  -5  -2   5      621.86      693.44     33.44 o 
  -4  -2   5     5828.21     5343.63     92.99 o 
  -3  -2   5      809.24      746.33     27.08 o 
  -2  -2   5    10255.46    10603.82    161.98 o 
  -1  -2   5    32515.41    35171.90    739.29 o 
   0  -2   5     5086.89     5087.74    116.14 o 
   1  -2   5      440.63      400.27     25.63 o 
   2  -2   5    10474.90     9797.44    178.60 o 
   3  -2   5    12604.65    12389.16    161.07 o 
   4  -2   5      627.16      611.30     40.51 o 
   5  -2   5     5996.51     6240.86    220.19 o 
   6  -2   5     2063.71     2258.75     75.89 o 
   7  -2   5       67.33       39.75     48.83 o 
   8  -2   5      123.51       -4.66     77.72 o 
  -8  -1   5      148.87      113.54     71.83 o 
  -7  -1   5       12.81      120.39     56.08 o 
  -6  -1   5       20.03      -47.21     31.47 o 
  -5  -1   5        4.80       -1.73     39.79 o 
  -4  -1   5      788.10      813.91     32.22 o 
  -3  -1   5     7931.80     8743.98    138.28 o 
  -2  -1   5    15292.96    16542.94    248.33 o 
  -1  -1   5     1451.12     1481.51     70.53 o 
   0  -1   5     1602.75     1678.20     46.22 o 
   1  -1   5      210.75      235.02     10.89 o 
   2  -1   5      454.93      509.97     34.66 o 
   3  -1   5     2022.95     2012.43     35.71 o 
   4  -1   5     4600.97     4344.50     87.18 o 
   5  -1   5     3395.52     3710.84    189.38 o 
   6  -1   5      649.32      685.25     60.06 o 
   7  -1   5      128.85       61.01     56.29 o 
   8  -1   5        1.21       37.25     64.44 o 
  -8   0   5       16.87       -6.51     73.48 o 
  -7   0   5      684.51      719.71     73.48 o 
  -6   0   5      476.31      467.78     55.74 o 
  -5   0   5       70.10      147.66     38.76 o 
  -4   0   5     6390.97     6421.80    314.21 o 
  -3   0   5    37185.57    40202.31   1109.80 o 
  -2   0   5    14233.58    15457.65    232.33 o 
  -1   0   5    12558.96    13703.51    205.11 o 
   0   0   5    22855.14    25162.86    371.77 o 
   1   0   5    10369.52    10686.82    135.39 o 
   2   0   5     6245.63     6131.64     84.11 o 
   3   0   5    30906.71    29195.56    366.50 o 
   4   0   5    18593.38    18154.01    496.64 o 
   5   0   5      315.49      357.36     35.66 o 
   6   0   5      398.23      435.66     52.80 o 
   7   0   5        0.31      -78.07     52.04 o 
   8   0   5       11.76      -72.86     61.15 o 
   9   0   5      255.54      428.54     85.12 o 
  -8   1   5       16.04       39.99     69.09 o 
  -7   1   5      250.49      219.06     62.79 o 
  -6   1   5     2475.73     2425.16     97.10 o 
  -5   1   5     1731.40     1655.67     74.71 o 
  -4   1   5     3754.48     3967.62     74.48 o 
  -3   1   5    19034.44    20201.90    304.18 o 
  -2   1   5    14822.52    15773.40    237.48 o 
  -1   1   5     3374.36     3905.61     64.15 o 
   0   1   5    14925.17    16262.79    242.82 o 
   1   1   5    22348.86    24084.86    356.65 o 
   2   1   5     1687.42     1699.21     28.59 o 
   3   1   5    37340.88    36230.57    452.39 o 
   4   1   5    20394.09    20163.00    431.69 o 
   5   1   5      672.44      654.24     45.74 o 
   6   1   5     1297.91     1122.70     67.25 o 
   7   1   5     1102.60     1174.61     76.35 o 
   8   1   5      186.86      143.80     61.36 o 
   9   1   5      199.27      207.83     71.97 o 
  -7   2   5       50.37       89.84     65.19 o 
  -6   2   5       56.94      -17.46     53.69 o 
  -5   2   5     2617.44     2478.44     92.17 o 
  -4   2   5     4031.48     3994.90    111.48 o 
  -3   2   5      489.82      489.12     24.75 o 
  -2   2   5     1026.32      945.12     28.62 o 
  -1   2   5     3362.00     3448.91     58.52 o 
   0   2   5      693.79      710.22     19.17 o 
   1   2   5     5838.00     6398.29    100.45 o 
   2   2   5    32906.74    34362.37    507.41 o 
   3   2   5     6047.14     6020.56    137.64 o 
   4   2   5       84.46       64.03     25.61 o 
   5   2   5      202.76      211.46     36.36 o 
   6   2   5       33.59       -3.49     39.72 o 
   7   2   5      622.47      595.01     60.40 o 
   8   2   5     1227.47     1057.92     77.52 o 
   9   2   5      446.21      364.51     79.09 o 
  -7   3   5      371.67      321.23     71.22 o 
  -6   3   5        5.90      -18.42     55.88 o 
  -5   3   5       20.81       -4.79     47.46 o 
  -4   3   5      111.06       97.03     41.50 o 
  -3   3   5      128.46      390.46     38.01 o 
  -2   3   5     7957.58     7830.53    157.41 o 
  -1   3   5     8037.81     8288.51    172.61 o 
   0   3   5     2353.37     2554.76     46.09 o 
   1   3   5       99.20      130.86     13.19 o 
   2   3   5     5707.00     6191.20    140.38 o 
   3   3   5      144.75      180.85     20.95 o 
   4   3   5     3253.19     3270.87     87.65 o 
   5   3   5     4186.60     3906.35    105.32 o 
   6   3   5     1584.66     1595.14     71.15 o 
   7   3   5      234.81      267.34     50.74 o 
   8   3   5      320.70      261.52     60.19 o 
   9   3   5      169.81      147.37     66.90 o 
  -6   4   5       81.21       74.78     63.68 o 
  -5   4   5      383.58      398.27     58.69 o 
  -4   4   5     1639.00     1596.99     75.67 o 
  -3   4   5     4769.42     4745.07    233.41 o 
  -2   4   5     6833.08     6718.96    119.92 o 
  -1   4   5     6590.97     6645.20    111.20 o 
   0   4   5     7872.93     7527.49    169.69 o 
   1   4   5      164.55      178.45     24.31 o 
   2   4   5     5344.04     5133.21    121.34 o 
   3   4   5     6875.41     7057.46    160.79 o 
   4   4   5     6423.78     6150.05    146.00 o 
   5   4   5     4985.77     5116.71    129.63 o 
   6   4   5     3633.53     3409.68    100.46 o 
   7   4   5      694.40      835.30     62.52 o 
   8   4   5       32.12       -7.60     53.41 o 
   9   4   5       15.21       25.34     64.10 o 
  -6   5   5        0.22      -98.40     68.00 o 
  -5   5   5        5.22       74.03     58.55 o 
  -4   5   5     1429.41     1409.39     61.04 o 
  -3   5   5     6199.53     5860.65    116.70 o 
  -2   5   5     4620.65     4769.74     94.18 o 
  -1   5   5     2697.21     2706.01     60.23 o 
   0   5   5      729.36      641.18     33.93 o 
   1   5   5      847.25      867.21     43.00 o 
   2   5   5     5332.77     5288.25    126.82 o 
   3   5   5    10754.12    10907.04    240.36 o 
   4   5   5    11790.91    11608.60    257.21 o 
   5   5   5     3950.59     4018.86    108.81 o 
   6   5   5     1899.96     1969.58     77.11 o 
   7   5   5      170.39      230.02     51.91 o 
   8   5   5       87.00       92.38     55.88 o 
   9   5   5      292.78      239.95     68.14 o 
  -5   6   5       84.68      194.62     67.38 o 
  -4   6   5       52.27       36.71     46.08 o 
  -3   6   5      598.17      649.05     47.07 o 
  -2   6   5     4479.86     4517.43     93.86 o 
  -1   6   5      196.35      227.33     29.71 o 
   0   6   5     2255.90     2312.66    100.08 o 
   1   6   5     2502.62     2493.05     71.77 o 
   2   6   5      170.13      218.93     30.40 o 
   3   6   5     1707.66     1758.18     64.03 o 
   4   6   5     3960.08     3889.23    104.77 o 
   5   6   5     4085.82     4157.05    114.70 o 
   6   6   5        4.25      -24.72     37.94 o 
   7   6   5      504.35      667.32     57.66 o 
   8   6   5      131.66       91.28     61.97 o 
   9   6   5      131.22      125.32     71.42 o 
  -4   7   5       45.66       19.53     51.77 o 
  -3   7   5        8.70      -57.80     75.87 o 
  -2   7   5      534.46      555.22     80.84 o 
  -1   7   5      115.83      123.28     32.37 o 
   0   7   5     2212.47     2108.26     56.81 o 
   1   7   5     4089.71     3971.41     88.68 o 
   2   7   5      240.74      238.79     46.74 o 
   3   7   5        3.82       76.08     31.64 o 
   4   7   5      195.08      227.96     36.91 o 
   5   7   5       70.33      102.10     37.87 o 
   6   7   5      996.50     1148.11     63.89 o 
   7   7   5     1679.28     1591.37     78.13 o 
   8   7   5      260.93      233.10     57.86 o 
   9   7   5       12.50       13.42     69.78 o 
  -3   8   5       13.24      -29.05     51.05 o 
  -2   8   5     1460.38     1401.08     61.21 o 
  -1   8   5     4341.73     4235.49     93.14 o 
   0   8   5     2811.52     2668.61     66.94 o 
   1   8   5      562.45      530.12     92.27 o 
   2   8   5      232.44      170.86     28.50 o 
   3   8   5       32.48       80.19     39.31 o 
   4   8   5      133.10      170.51     45.74 o 
   5   8   5     2834.43     2930.95     95.05 o 
   6   8   5     3677.45     3828.15    117.17 o 
   7   8   5      543.67      487.16     60.26 o 
   8   8   5      131.29      162.43     61.90 o 
   9   8   5       74.38      119.63     70.94 o 
  -2   9   5      552.69      585.83     70.74 o 
  -1   9   5     2669.94     2559.79    103.33 o 
   0   9   5     1081.38     1193.58     75.87 o 
   1   9   5       53.72       95.12     47.66 o 
   2   9   5        7.74      -34.44     42.05 o 
   3   9   5      107.24      106.76     43.48 o 
   4   9   5      243.67      408.47     58.55 o 
   5   9   5     4245.86     4372.76    125.73 o 
   6   9   5     2374.22     2414.55     95.32 o 
   7   9   5      476.89      485.31     56.97 o 
   8   9   5       30.55       80.67     55.19 o 
  -1  10   5       78.65      116.21     64.64 o 
   0  10   5       12.26       46.91     58.21 o 
   1  10   5        0.41       80.80     51.50 o 
   2  10   5        0.98        7.12     47.18 o 
   3  10   5       11.66        0.14     46.43 o 
   4  10   5      851.62     1307.39     85.94 o 
   5  10   5     1139.50     1148.52     74.09 o 
   6  10   5      364.61      251.86     59.44 o 
   7  10   5       75.19       63.62     58.75 o 
   8  10   5       22.82       23.08     62.52 o 
   1  11   5      319.14      304.73     60.47 o 
   2  11   5        4.24       94.71     53.41 o 
   3  11   5      168.95      158.94     56.91 o 
   4  11   5      630.53      957.67     95.87 o 
   5  11   5      152.31      167.36     66.36 o 
   6  11   5      203.82      288.43     73.41 o 
  -4 -11   6      115.47      181.06     83.20 o 
  -3 -11   6       56.73      101.28    100.25 o 
  -2 -11   6       90.03       42.94    100.73 o 
  -6 -10   6      430.33      473.39     89.98 o 
  -5 -10   6      182.74      342.87     79.91 o 
  -4 -10   6       72.23       69.09     69.30 o 
  -3 -10   6        9.43       18.08     60.74 o 
  -2 -10   6       10.14       60.60     90.19 o 
  -1 -10   6      306.12      448.40     92.45 o 
   0 -10   6     1145.83     1383.47    119.77 o 
  -7  -9   6       38.76        1.10     77.59 o 
  -6  -9   6       39.90      157.91     68.48 o 
  -5  -9   6        1.53      -29.51     61.49 o 
  -4  -9   6        7.70       31.50     61.70 o 
  -3  -9   6       64.71       86.83     56.15 o 
  -2  -9   6      457.99      518.59     60.88 o 
  -1  -9   6     1080.04     1092.78     92.86 o 
   0  -9   6       36.61       65.74     85.05 o 
   1  -9   6       60.52       42.39     88.95 o 
   2  -9   6        2.25      102.92     87.65 o 
  -8  -8   6       43.04      180.92     81.76 o 
  -7  -8   6       10.75       77.45     65.33 o 
  -6  -8   6      636.51      606.24     71.49 o 
  -5  -8   6      832.02      842.15     71.29 o 
  -4  -8   6      840.17      739.57     63.21 o 
  -3  -8   6      387.43      378.14     56.43 o 
  -2  -8   6     1344.78     1542.13     75.60 o 
  -1  -8   6      655.72      675.49     59.92 o 
   0  -8   6        1.17      -75.05     66.22 o 
   1  -8   6     1755.56     1932.74    110.46 o 
   2  -8   6      452.61      553.44     83.95 o 
   3  -8   6       56.19       99.84     92.93 o 
  -8  -7   6       19.13       14.59     73.13 o 
  -7  -7   6      377.83      241.80     64.71 o 
  -6  -7   6     1196.10     1046.28     75.19 o 
  -5  -7   6     1488.38     1593.56     84.02 o 
  -4  -7   6     1478.33     1552.27     78.27 o 
  -3  -7   6     3884.59     3987.16    119.77 o 
  -2  -7   6     2727.40     2767.42     92.79 o 
  -1  -7   6        0.45       58.91     34.01 o 
   0  -7   6     1901.75     1914.80     59.64 o 
   1  -7   6     2378.28     2516.99    111.14 o 
   2  -7   6     1624.70     1741.34    101.01 o 
   3  -7   6      971.65     1073.81     91.08 o 
   4  -7   6      403.29      516.74     96.42 o 
  -8  -6   6       57.96      148.94     60.67 o 
  -7  -6   6     1389.73     1127.77     76.22 o 
  -6  -6   6      278.62      334.65     55.81 o 
  -5  -6   6      323.67      228.85     48.07 o 
  -4  -6   6     1973.17     2024.02     81.08 o 
  -3  -6   6     6804.64     6653.09    165.85 o 
  -2  -6   6     1344.28     1328.55     63.68 o 
  -1  -6   6     2876.24     2915.06     87.24 o 
   0  -6   6     6072.37     6037.30    111.48 o 
   1  -6   6      186.42      176.06     54.58 o 
   2  -6   6      875.53      911.93     70.33 o 
   3  -6   6     3213.08     3414.34    130.31 o 
   4  -6   6     1110.62     1064.36     90.80 o 
   5  -6   6        7.13        3.90     85.12 o 
  -9  -5   6       29.28       89.59     53.22 o 
  -8  -5   6      502.11      567.20     53.31 o 
  -7  -5   6      271.76      253.23     43.26 o 
  -6  -5   6      468.12      445.48     40.71 o 
  -5  -5   6      108.96       67.89     29.22 o 
  -4  -5   6       29.54       41.41     25.64 o 
  -3  -5   6      579.90      630.14     43.35 o 
  -2  -5   6      193.07      225.16     33.28 o 
  -1  -5   6     6691.95     6735.95    159.62 o 
   0  -5   6     4422.16     4297.21     83.23 o 
   1  -5   6      422.74      451.42     29.27 o 
   2  -5   6      111.67      171.66     26.81 o 
   3  -5   6      258.53      251.12     34.30 o 
   4  -5   6      460.37      430.28     43.55 o 
   5  -5   6      205.32      210.07     46.61 o 
   6  -5   6      553.30      772.09    112.17 o 
  -9  -4   6      576.39      536.87     79.57 o 
  -8  -4   6     1126.24     1256.71     95.25 o 
  -7  -4   6      177.09      173.76     39.42 o 
  -6  -4   6      482.13      519.24     77.45 o 
  -5  -4   6      242.95      235.69     29.49 o 
  -4  -4   6      140.39      188.28     30.54 o 
  -3  -4   6     4448.05     4260.88     91.01 o 
  -2  -4   6    25931.51    25251.02    540.50 o 
  -1  -4   6    12955.27    12355.43    272.06 o 
   0  -4   6      973.05      825.71     42.18 o 
   1  -4   6      419.10      409.55     18.84 o 
   2  -4   6      812.99      740.28     30.95 o 
   3  -4   6       75.00       78.77     27.30 o 
   4  -4   6     4556.61     4444.21    291.38 o 
   5  -4   6     2100.63     1956.63     70.12 o 
   6  -4   6      256.79      292.71     51.57 o 
   7  -4   6       41.49       88.87     66.05 o 
  -9  -3   6      294.48      332.74     78.82 o 
  -8  -3   6      869.47     1032.72     80.46 o 
  -7  -3   6      240.08      251.83     71.63 o 
  -6  -3   6      988.21      931.71     45.26 o 
  -5  -3   6      821.48      829.27     38.13 o 
  -4  -3   6     2058.90     1951.55     47.59 o 
  -3  -3   6     6477.46     5861.68     97.26 o 
  -2  -3   6    43460.86    42734.18    900.35 o 
  -1  -3   6    15191.90    14666.92    318.22 o 
   0  -3   6      842.44      706.42     33.62 o 
   1  -3   6     4944.18     4976.46     96.58 o 
   2  -3   6      191.04      244.26     17.44 o 
   3  -3   6     1745.98     1714.18     54.03 o 
   4  -3   6     8300.68     7983.96    143.31 o 
   5  -3   6     5917.74     6131.18    123.15 o 
   6  -3   6      355.56      430.01     52.65 o 
   7  -3   6       65.59       88.88     56.79 o 
  -8  -2   6       35.57      -21.64     66.49 o 
  -7  -2   6       70.44       32.13     37.59 o 
  -6  -2   6       69.17       67.54     33.89 o 
  -5  -2   6      626.95      608.16     57.01 o 
  -4  -2   6     2163.49     2140.55     53.96 o 
  -3  -2   6    13998.74    15002.60    228.92 o 
  -2  -2   6     8230.79     8711.03    134.88 o 
  -1  -2   6      778.40      757.37     35.27 o 
   0  -2   6        5.23       20.48     16.57 o 
   1  -2   6      247.10      290.42     13.77 o 
   2  -2   6     2663.81     2522.00     41.07 o 
   3  -2   6    10529.45    10716.53    178.18 o 
   4  -2   6     5226.85     5249.08     82.29 o 
   5  -2   6     1284.92     1293.70     56.44 o 
   6  -2   6      267.87      406.10     48.65 o 
   7  -2   6        7.22      -23.94     86.39 o 
   8  -2   6      211.06      261.52     73.89 o 
  -8  -1   6      272.83      223.17     64.51 o 
  -7  -1   6     1084.71     1125.03     74.85 o 
  -6  -1   6      339.83      286.95     36.29 o 
  -5  -1   6       31.11       15.31     27.74 o 
  -4  -1   6     1081.04     1153.05     38.72 o 
  -3  -1   6     8944.86     9671.45    152.20 o 
  -2  -1   6      354.74      456.63     19.14 o 
  -1  -1   6    16151.97    17837.46    265.86 o 
   0  -1   6     7498.53     7695.40    118.01 o 
   1  -1   6      154.02      153.23     13.92 o 
   2  -1   6     2222.38     2151.85     35.31 o 
   3  -1   6    12053.29    11524.30    150.34 o 
   4  -1   6     2754.14     2753.66     48.33 o 
   5  -1   6     1184.39     1211.90     53.69 o 
   6  -1   6     1193.99     1223.65     61.37 o 
   7  -1   6       12.72       24.24     55.40 o 
   8  -1   6       54.44       31.09     64.23 o 
  -8   0   6      264.41      174.21     70.05 o 
  -6   0   6     1848.92     1643.62     85.60 o 
  -5   0   6       18.92       38.98     41.43 o 
  -4   0   6       12.82       21.82     35.03 o 
  -3   0   6     2532.15     2990.67     57.69 o 
  -2   0   6     2416.18     2581.12     47.82 o 
  -1   0   6    14729.44    15474.53    232.07 o 
   0   0   6    37334.39    38558.02    567.60 o 
   1   0   6     4127.98     4187.25     67.88 o 
   2   0   6      224.36      280.81     19.52 o 
   3   0   6       32.00       28.58     12.65 o 
   4   0   6       67.55      102.81     18.15 o 
   5   0   6     2174.18     2134.04     81.22 o 
   6   0   6     3226.05     3349.97    109.36 o 
   7   0   6     2069.43     2275.33     96.97 o 
   8   0   6       88.45       42.05     70.53 o 
   9   0   6       21.58       82.93     80.94 o 
  -7   1   6      417.12      304.66     66.22 o 
  -6   1   6      308.97      284.32     56.63 o 
  -5   1   6     1031.56     1035.33     64.92 o 
  -4   1   6       95.00      118.89     25.07 o 
  -3   1   6     7610.49     7497.85    133.84 o 
  -2   1   6    26106.36    28030.81    416.65 o 
  -1   1   6    13904.19    14754.39    222.72 o 
   0   1   6    12415.16    12813.52    193.64 o 
   1   1   6    31977.68    33351.18    492.39 o 
   2   1   6     1326.57     1273.49     39.03 o 
   3   1   6     4886.44     4852.98     80.45 o 
   4   1   6    12142.03    11930.86    264.12 o 
   5   1   6     2953.64     2738.52     87.10 o 
   6   1   6     3095.38     2950.19    100.73 o 
   7   1   6     1922.13     2016.28     92.24 o 
   8   1   6      646.58      804.07     75.67 o 
   9   1   6        8.31       41.63     69.78 o 
  -7   2   6      228.59      224.34     68.20 o 
  -6   2   6      195.51      195.71     57.80 o 
  -5   2   6      281.21      313.22     50.74 o 
  -4   2   6        4.13       13.56     36.57 o 
  -3   2   6      754.41      778.91     42.11 o 
  -2   2   6    11446.78    12701.18    202.25 o 
  -1   2   6    15246.02    15801.82    238.40 o 
   0   2   6     2242.75     2331.81     43.26 o 
   1   2   6       14.41        8.68     10.65 o 
   2   2   6      203.94      247.69     33.14 o 
   3   2   6     1493.71     1431.91     33.08 o 
   4   2   6     5051.72     4774.25    118.13 o 
   5   2   6     8434.22     8523.44    200.23 o 
   6   2   6     2811.52     2577.87     91.69 o 
   7   2   6      144.41      211.05     55.26 o 
   8   2   6        6.89       12.87     60.19 o 
   9   2   6        0.64       48.14     68.48 o 
  -7   3   6        2.61      -93.88     76.08 o 
  -6   3   6      199.67      285.08     62.32 o 
  -5   3   6     1107.41     1073.47     72.04 o 
  -4   3   6     1194.41     1038.34     62.59 o 
  -3   3   6      257.51      279.60     38.28 o 
  -2   3   6      574.75      677.12     28.56 o 
  -1   3   6     1074.42     1202.18     28.26 o 
   0   3   6      175.08      208.93     22.84 o 
   1   3   6     8792.26     8947.96    139.60 o 
   2   3   6    12895.34    13096.72    200.44 o 
   3   3   6     1389.33     1332.04     46.63 o 
   4   3   6       47.25       90.25     26.64 o 
   5   3   6     2112.94     2101.88     72.66 o 
   6   3   6     1298.10     1266.71     62.59 o 
   7   3   6       48.75       -8.77     47.80 o 
   8   3   6      883.09     1200.22     80.12 o 
   9   3   6      181.06      167.16     70.05 o 
  -6   4   6      646.72      624.87     75.53 o 
  -5   4   6      371.73      270.76     59.99 o 
  -4   4   6      999.03     1026.83     68.34 o 
  -3   4   6     1902.76     1914.71     88.54 o 
  -2   4   6       32.48       13.12     27.15 o 
  -1   4   6     6884.01     6700.64     92.65 o 
   0   4   6    13748.32    14239.10    291.51 o 
   1   4   6     9109.90     9413.04    147.95 o 
   2   4   6     8754.96     8913.22    199.20 o 
   3   4   6     2645.45     2662.31     73.61 o 
   4   4   6      774.54      813.46     44.92 o 
   5   4   6        9.95        1.51     26.98 o 
   6   4   6     1166.05     1034.02     61.97 o 
   7   4   6     2355.34     2561.44     97.38 o 
   8   4   6      883.36      950.41     78.41 o 
   9   4   6      286.29      285.90     78.20 o 
  -6   5   6      794.11      831.81     92.72 o 
  -5   5   6      190.21      232.96     64.16 o 
  -4   5   6        5.83      -36.91     49.51 o 
  -3   5   6      819.06      811.46     48.27 o 
  -2   5   6      227.56      271.44     33.52 o 
  -1   5   6     5311.28     5465.47    100.93 o 
   0   5   6    26515.73    26312.98    557.41 o 
   1   5   6    13366.05    13632.62    298.09 o 
   2   5   6     1214.94     1253.36     50.19 o 
   3   5   6       98.28       88.47     28.28 o 
   4   5   6     2755.47     2706.13     80.33 o 
   5   5   6        5.32       60.81     33.69 o 
   6   5   6     6917.33     6991.17    174.62 o 
   7   5   6     4593.54     4661.12    135.72 o 
   8   5   6      425.47      453.67     63.07 o 
   9   5   6       94.60      104.02     65.26 o 
  -5   6   6      105.48       35.75     67.79 o 
  -4   6   6       13.19        2.08     47.51 o 
  -3   6   6      138.26      125.42     41.99 o 
  -2   6   6      533.87      458.94     39.78 o 
  -1   6   6     2697.66     2743.25    141.65 o 
   0   6   6     3950.28     3969.44     78.70 o 
   1   6   6     3599.06     3627.92     99.50 o 
   2   6   6       20.05       52.52     28.69 o 
   3   6   6      312.72      265.35     33.76 o 
   4   6   6      118.88      188.66     34.51 o 
   5   6   6      931.75     1026.90     57.18 o 
   6   6   6     4406.43     4236.08    120.39 o 
   7   6   6     2391.28     2237.33     90.12 o 
   8   6   6      127.43      117.30     57.93 o 
   9   6   6        3.98      -49.24     62.52 o 
  -4   7   6        3.29       -2.46     55.03 o 
  -3   7   6       73.13      114.79     45.15 o 
  -2   7   6     2083.68     1970.92     64.58 o 
  -1   7   6     2368.11     2353.34     63.49 o 
   0   7   6      203.97      192.14     31.36 o 
   1   7   6     2361.28     2408.49    155.79 o 
   2   7   6      223.64      313.70     36.84 o 
   3   7   6       31.57       70.53     33.14 o 
   4   7   6      603.51      605.62     45.54 o 
   5   7   6     4731.63     5016.25    133.19 o 
   6   7   6      905.34      898.85     58.21 o 
   7   7   6       19.06       65.47     48.83 o 
   8   7   6      125.33      180.71     63.21 o 
   9   7   6        0.38      -30.82     62.93 o 
  -3   8   6      264.51      295.35     61.77 o 
  -2   8   6      719.34      748.95     68.89 o 
  -1   8   6      549.65      582.14     56.91 o 
   0   8   6      541.32      369.85     49.58 o 
   1   8   6     6086.61     5761.91    151.06 o 
   2   8   6     1533.53     1554.73     68.89 o 
   3   8   6      480.42      516.81     45.20 o 
   4   8   6     1991.20     2204.12     82.65 o 
   5   8   6     3191.20     3265.39    103.20 o 
   6   8   6      360.78      418.20     51.56 o 
   7   8   6     1508.79     1562.27     79.71 o 
   8   8   6      479.32      382.79     61.22 o 
   9   8   6       39.66       62.86     65.26 o 
  -2   9   6      208.74      210.71     60.47 o 
  -1   9   6      104.02      124.15     61.22 o 
   0   9   6      798.15      791.06     67.04 o 
   1   9   6     1289.85     1129.62     71.15 o 
   2   9   6     1151.52     1132.84     62.38 o 
   3   9   6     1426.07     1522.82     72.45 o 
   4   9   6     3277.08     4101.72    130.79 o 
   5   9   6      479.00      456.13     59.64 o 
   6   9   6      623.64      611.79     64.99 o 
   7   9   6      543.93      538.45     65.53 o 
   8   9   6      317.58      218.58     66.77 o 
  -1  10   6      170.03      101.21     67.86 o 
   0  10   6      792.87      881.45     74.03 o 
   1  10   6      102.97      107.51     54.71 o 
   2  10   6       52.53      -41.57     42.39 o 
   3  10   6      596.01      635.14     54.65 o 
   4  10   6      854.04     1402.51     92.65 o 
   5  10   6        4.45       -9.72     57.73 o 
   6  10   6      618.28      655.34     70.33 o 
   7  10   6      393.61      517.83     68.89 o 
   8  10   6       47.63       38.07     65.81 o 
   1  11   6       18.54      -29.24     57.11 o 
   2  11   6        0.53      -33.76     54.30 o 
   3  11   6        3.62      -23.42     52.87 o 
   4  11   6      104.89      250.01     93.40 o 
   5  11   6      374.35      585.29     85.60 o 
   6  11   6      374.85      409.30     73.00 o 
  -6 -10   7      122.98      135.18     87.38 o 
  -5 -10   7      185.90      241.73     82.24 o 
  -4 -10   7      231.35      270.22     67.38 o 
  -3 -10   7      380.55      517.63     76.49 o 
  -2 -10   7     1077.48     1101.00    109.29 o 
  -1 -10   7      538.80      555.57    103.74 o 
   0 -10   7       45.01       90.94    100.80 o 
  -7  -9   7       76.34       17.39     80.53 o 
  -6  -9   7      302.09      327.26     74.23 o 
  -5  -9   7      158.00      177.15     67.11 o 
  -4  -9   7        3.17        5.27     57.32 o 
  -3  -9   7       92.58       42.25     57.73 o 
  -2  -9   7      792.26      871.53     69.44 o 
  -1  -9   7        7.07       28.49     83.27 o 
   0  -9   7      306.58      459.49     94.77 o 
   1  -9   7      636.48      658.49    101.49 o 
   2  -9   7       56.38      -38.69     88.82 o 
  -8  -8   7      248.75      320.41     84.37 o 
  -7  -8   7      685.68      731.76     85.67 o 
  -6  -8   7      271.92      314.86     67.18 o 
  -5  -8   7        3.30        8.08     56.15 o 
  -4  -8   7       24.63       -9.52     57.18 o 
  -3  -8   7       70.17       16.16     51.98 o 
  -2  -8   7      613.50      562.35     56.91 o 
  -1  -8   7     1433.85     1219.99     57.35 o 
   0  -8   7     1387.62     1401.27    101.49 o 
   1  -8   7      431.19      531.19     81.35 o 
   2  -8   7       47.06       43.76     77.93 o 
   3  -8   7       42.00      -10.27     92.72 o 
  -8  -7   7      781.08      708.68     79.91 o 
  -7  -7   7     1218.51     1241.45     89.23 o 
  -6  -7   7      263.68      197.77     60.81 o 
  -5  -7   7      158.85       78.48     52.04 o 
  -4  -7   7        4.03       12.26     47.25 o 
  -3  -7   7      188.25      195.30     46.15 o 
  -2  -7   7     2126.56     2246.37     85.67 o 
  -1  -7   7    10772.16    10952.17    253.37 o 
   0  -7   7     3770.78     3604.27     82.89 o 
   1  -7   7      191.45      292.47     72.11 o 
   2  -7   7       34.27      -13.15     66.90 o 
   3  -7   7       24.01       45.95     81.56 o 
   4  -7   7       29.85       40.68     85.80 o 
  -8  -6   7      543.94      604.80     81.28 o 
  -7  -6   7      600.51      589.39     73.55 o 
  -6  -6   7       20.30       -9.45     50.67 o 
  -5  -6   7       52.23        6.09     44.99 o 
  -4  -6   7       26.72       25.88     42.73 o 
  -3  -6   7      547.29      611.17     50.19 o 
  -2  -6   7     7332.48     6998.70    173.39 o 
  -1  -6   7     7035.85     6891.81    167.36 o 
   0  -6   7     1726.98     1752.20     53.92 o 
   1  -6   7      203.18      211.07     49.51 o 
   2  -6   7      213.52      251.45     61.84 o 
   3  -6   7      114.63       62.18     66.42 o 
   4  -6   7      700.60      765.04     87.52 o 
   5  -6   7      615.80      629.93     97.38 o 
  -8  -5   7      190.82      298.29     65.47 o 
  -7  -5   7       65.07       33.21     59.64 o 
  -6  -5   7      842.10      713.61     60.06 o 
  -5  -5   7      175.70      114.22     45.26 o 
  -4  -5   7       46.55       48.96     37.32 o 
  -3  -5   7     2062.72     1906.58     72.04 o 
  -2  -5   7     7111.10     7287.68    175.99 o 
  -1  -5   7      147.29      155.51     33.42 o 
   0  -5   7     1657.45     1475.38     47.47 o 
   1  -5   7       92.79      106.01     27.84 o 
   2  -5   7       56.31       74.57     49.51 o 
   3  -5   7      599.02      561.39     65.60 o 
   4  -5   7     2840.31     2944.92    127.58 o 
   5  -5   7      456.83      495.30     91.01 o 
   6  -5   7        0.21       21.84    100.39 o 
  -8  -4   7        0.47      -71.95     47.97 o 
  -7  -4   7      750.48      696.81     47.54 o 
  -6  -4   7     3438.36     3264.26    222.83 o 
  -5  -4   7     1028.07     1016.27     42.79 o 
  -4  -4   7      320.36      327.35     27.46 o 
  -3  -4   7      724.98      729.78     28.09 o 
  -2  -4   7      412.89      441.62     36.98 o 
  -1  -4   7      218.83      233.79     29.72 o 
   0  -4   7    11137.00    10408.52    232.69 o 
   1  -4   7     8147.90     7944.25    106.34 o 
   2  -4   7      241.61      249.92     20.92 o 
   3  -4   7     1547.29     1438.70     48.85 o 
   4  -4   7      604.51      637.64     41.45 o 
   5  -4   7      304.22      329.41     46.38 o 
   6  -4   7      233.29      295.17     53.43 o 
   7  -4   7      405.47      424.93     86.59 o 
  -8  -3   7      439.25      404.64     71.15 o 
  -7  -3   7     1615.15     1914.66     63.68 o 
  -6  -3   7     1851.56     1794.19     57.46 o 
  -5  -3   7     3357.49     3075.16     70.46 o 
  -4  -3   7     2715.75     2738.54     58.64 o 
  -3  -3   7       93.33      130.75     24.00 o 
  -2  -3   7     3595.99     3401.60     92.38 o 
  -1  -3   7    12676.59    12153.83    267.68 o 
   0  -3   7     7888.56     7624.94    173.66 o 
   1  -3   7     8478.94     7462.89    127.14 o 
   2  -3   7    14532.36    13525.17    185.20 o 
   3  -3   7     1252.95     1081.17     60.18 o 
   4  -3   7      213.45      265.92     40.30 o 
   5  -3   7      650.67      720.66     60.50 o 
   6  -3   7      325.24      285.27     70.94 o 
   7  -3   7      445.08      573.97     68.51 o 
  -8  -2   7      481.58      412.45     71.97 o 
  -7  -2   7     1582.39     1667.26     63.31 o 
  -6  -2   7      983.11     1004.51     47.26 o 
  -5  -2   7        9.67       13.35     27.50 o 
  -4  -2   7      950.46      926.74     48.41 o 
  -3  -2   7     2678.53     2905.13     56.16 o 
  -2  -2   7     5595.70     5645.04     91.47 o 
  -1  -2   7    22474.61    23330.26    497.43 o 
   0  -2   7     6875.03     6543.46    150.38 o 
   1  -2   7     3822.78     3838.79     55.22 o 
   2  -2   7     5498.29     5111.93     72.35 o 
   3  -2   7     2295.57     1958.37     38.49 o 
   4  -2   7      249.25      297.95     21.81 o 
   5  -2   7     4528.12     4406.32     97.77 o 
   6  -2   7     1246.26     1374.12     64.50 o 
   7  -2   7      322.45      303.86     56.39 o 
   8  -2   7      124.44       31.64     76.97 o 
  -8  -1   7       99.63      125.79     73.34 o 
  -7  -1   7      734.94      587.27     64.92 o 
  -6  -1   7        5.37       19.84     34.84 o 
  -5  -1   7      429.57      436.43     52.73 o 
  -4  -1   7     1909.70     1826.02     47.84 o 
  -3  -1   7     1541.72     1811.84     42.49 o 
  -2  -1   7      140.29      189.51     16.20 o 
  -1  -1   7     5692.16     6190.86    142.91 o 
   0  -1   7    10431.11    10706.65    162.79 o 
   1  -1   7      868.49      893.25     20.35 o 
   2  -1   7     2512.81     2485.39     46.62 o 
   3  -1   7     3037.47     3033.56     49.08 o 
   4  -1   7      477.53      452.31     22.79 o 
   5  -1   7      131.13      181.99     64.88 o 
   6  -1   7     3290.23     3392.07     88.52 o 
   7  -1   7      764.15      801.95     70.19 o 
   8  -1   7        4.30      -52.39     71.15 o 
  -8   0   7      115.43      147.84     69.16 o 
  -7   0   7      153.67      338.83     63.55 o 
  -6   0   7      881.71      921.45     69.23 o 
  -5   0   7     2334.05     2372.50    147.16 o 
  -4   0   7     2958.03     3087.93     64.23 o 
  -3   0   7     4074.53     4209.88    173.80 o 
  -2   0   7     5407.05     5763.19     93.88 o 
  -1   0   7      221.15      295.91     15.92 o 
   0   0   7     2392.48     2617.72     47.38 o 
   1   0   7     1689.67     1691.02     58.51 o 
   2   0   7    10933.89    10526.62    161.82 o 
   3   0   7    12856.50    12739.34    165.30 o 
   4   0   7     4539.31     4275.44    115.11 o 
   5   0   7      361.14      407.79     39.46 o 
   6   0   7       25.91       13.90     46.02 o 
   7   0   7       63.08      119.02     56.49 o 
   8   0   7       63.02       96.62     65.40 o 
   9   0   7      308.40      316.37     77.04 o 
  -8   1   7      132.01      185.99     75.53 o 
  -7   1   7      141.69      199.14     65.05 o 
  -6   1   7     2453.90     2311.56    100.12 o 
  -4   1   7     1484.60     1323.69     42.27 o 
  -3   1   7     1348.05     1405.68     38.76 o 
  -2   1   7    12144.30    12925.00    198.41 o 
  -1   1   7      846.75      811.06     24.32 o 
   0   1   7     7520.02     8009.43    125.07 o 
   1   1   7    36806.54    37382.33    551.97 o 
   2   1   7    22469.38    22529.50    336.39 o 
   3   1   7     4392.17     4359.97     68.21 o 
   4   1   7     2698.37     2537.85     45.76 o 
   5   1   7     3915.43     3583.68    103.68 o 
   6   1   7        3.67       29.79     44.17 o 
   7   1   7     1368.77     1324.37     80.94 o 
   8   1   7      971.62      979.72     79.91 o 
   9   1   7      294.62      253.37     82.17 o 
  -7   2   7      112.44      119.22     66.01 o 
  -6   2   7     1090.04      886.86     70.05 o 
  -5   2   7     1173.80     1141.60     70.67 o 
  -4   2   7     1301.91     1324.30     64.03 o 
  -3   2   7      447.98      522.62     41.40 o 
  -2   2   7       32.05       43.28     23.59 o 
  -1   2   7     2196.71     2298.90     47.22 o 
   0   2   7     7550.00     8198.29    129.08 o 
   1   2   7    37240.47    38705.64    572.00 o 
   2   2   7    13405.84    13738.28    209.12 o 
   3   2   7      219.46      285.03     17.89 o 
   4   2   7      301.44      334.93     32.18 o 
   5   2   7     1611.65     1498.31     63.62 o 
   6   2   7       21.76       67.93     44.37 o 
   7   2   7     3175.40     3433.99    116.55 o 
   8   2   7     1862.46     1818.51     96.69 o 
   9   2   7       92.99      108.88     76.76 o 
  -7   3   7      521.55      510.99     88.13 o 
  -6   3   7       43.83       54.78     61.56 o 
  -5   3   7      168.10      151.47     54.17 o 
  -4   3   7        0.46       72.93     44.65 o 
  -3   3   7      164.02      139.90     37.05 o 
  -2   3   7      153.24      159.38     21.36 o 
  -1   3   7    10139.76    10705.84    166.84 o 
   0   3   7     7501.51     7861.00    215.64 o 
   1   3   7      856.42      940.64     26.63 o 
   2   3   7      159.47      156.39     16.30 o 
   3   3   7        6.12       11.04     14.48 o 
   4   3   7      347.70      367.04     33.55 o 
   5   3   7      604.67      685.33     46.29 o 
   6   3   7     2591.15     2562.46     91.08 o 
   7   3   7     1508.67     1205.91     75.39 o 
   8   3   7      279.23      311.92     64.51 o 
   9   3   7       74.85      171.88     68.96 o 
  -6   4   7       37.97       44.37     68.55 o 
  -5   4   7      969.57      856.67     71.77 o 
  -3   4   7      226.17      257.41     43.89 o 
  -2   4   7      824.14      885.49     41.43 o 
  -1   4   7    13635.58    13916.35    227.52 o 
   0   4   7    15168.98    15647.70    329.04 o 
   1   4   7     1232.36     1287.43     47.83 o 
   2   4   7    23941.89    24139.47    510.99 o 
   3   4   7     2422.28     2392.91     69.85 o 
   4   4   7       73.10      149.01     30.34 o 
   5   4   7     3857.82     3973.05    109.36 o 
   6   4   7     8754.43     8249.12    198.86 o 
   7   4   7     1198.55     1152.29     73.89 o 
   8   4   7      470.98      451.89     65.05 o 
   9   4   7      233.05      391.63     72.52 o 
  -5   5   7      174.78      115.66     63.41 o 
  -4   5   7      677.81      678.48     64.78 o 
  -3   5   7     3970.38     4075.39    233.75 o 
  -2   5   7     4477.13     4514.89     94.90 o 
  -1   5   7     3497.16     3515.49     75.31 o 
   0   5   7     1535.78     1552.89     60.67 o 
   1   5   7     3533.19     3546.57     94.84 o 
   2   5   7     5463.90     5067.82    125.18 o 
   3   5   7     4942.57     4931.82    123.60 o 
   4   5   7     3758.01     3991.88    106.48 o 
   5   5   7     5588.30     5705.83    144.42 o 
   6   5   7     3955.68     3913.54    115.25 o 
   7   5   7        1.05       51.36     48.41 o 
   8   5   7      386.27      472.84     64.99 o 
   9   5   7      340.23      239.47     68.68 o 
  -5   6   7      217.73      258.37     74.78 o 
  -4   6   7       27.91      -22.73     58.00 o 
  -3   6   7      415.43      343.64     45.47 o 
  -2   6   7     3400.88     3136.15    131.79 o 
  -1   6   7     2399.26     2265.83     61.77 o 
   0   6   7     1410.91     1380.53     61.84 o 
   1   6   7     5835.86     5806.36    144.28 o 
   2   6   7     1368.57     1373.13     56.70 o 
   3   6   7       40.36       99.64     31.98 o 
   4   6   7     5288.81     5480.60    138.53 o 
   5   6   7     8033.21     7787.30    188.66 o 
   6   6   7       95.92      132.57     45.47 o 
   7   6   7     1207.44     1178.24     73.82 o 
   8   6   7      565.54      411.56     62.79 o 
   9   6   7       72.49      131.55     67.04 o 
  -4   7   7       22.89       -8.22     63.27 o 
  -3   7   7       27.45       20.54     52.73 o 
  -2   7   7       16.08       27.87     47.66 o 
  -1   7   7      144.29       76.49     43.83 o 
   0   7   7     2761.55     2537.20     86.83 o 
   1   7   7     2227.94     2172.68     78.27 o 
   2   7   7      136.15      120.93     35.54 o 
   3   7   7       91.63       49.44     34.51 o 
   4   7   7      666.53      685.74     49.72 o 
   5   7   7      586.95      582.41     51.02 o 
   6   7   7      719.13      669.99     55.19 o 
   7   7   7     1504.57     1408.81     77.38 o 
   8   7   7      279.89      255.63     59.78 o 
   9   7   7       18.98      -49.03     63.55 o 
  -3   8   7       17.30        0.00     65.26 o 
  -2   8   7     1007.54     1090.79     77.38 o 
  -1   8   7     2541.25     2459.34     94.57 o 
   0   8   7     1550.99     1473.52     73.82 o 
   1   8   7      745.91      681.77     53.69 o 
   2   8   7        4.88        6.09     41.36 o 
   3   8   7       69.24       56.63     38.01 o 
   4   8   7      196.89      257.75     54.58 o 
   5   8   7     1789.39     1925.27     80.80 o 
   6   8   7     2193.91     2509.67     98.20 o 
   7   8   7     1020.27     1041.15     69.30 o 
   8   8   7       88.80      131.20     59.44 o 
   9   8   7        5.68      -70.46     65.12 o 
  -2   9   7      356.28      361.91     71.49 o 
  -1   9   7     1899.94     1666.49     86.76 o 
   0   9   7     2107.17     2117.08     94.84 o 
   1   9   7       23.26       39.24     44.92 o 
   2   9   7       38.71       54.30     47.59 o 
   3   9   7       90.99       94.50     48.00 o 
   4   9   7      295.41      312.81     59.58 o 
   5   9   7     2545.34     2620.12     98.06 o 
   6   9   7     2542.82     2666.96    101.35 o 
   7   9   7      220.37       80.94     55.06 o 
   8   9   7       14.51       14.31     58.48 o 
   0  10   7      106.07      140.24     64.30 o 
   1  10   7      111.65      102.17     56.63 o 
   2  10   7        8.90      -19.11     50.61 o 
   3  10   7      257.13      273.85     49.37 o 
   5  10   7      662.08      848.93     72.11 o 
   6  10   7      252.53      148.67     64.03 o 
   7  10   7      124.97      109.63     57.86 o 
   2  11   7      153.48      249.33     60.74 o 
   3  11   7      183.23      117.10     57.04 o 
   5  11   7       34.25       63.07     76.63 o 
   6  11   7       14.38        6.64     69.78 o 
  -5 -10   8       81.10      128.81     75.81 o 
  -4 -10   8        8.97       -7.40     65.81 o 
  -3 -10   8        2.38      -33.76     63.07 o 
  -2 -10   8       22.17      -55.26     84.37 o 
  -1 -10   8      609.61      658.97     99.29 o 
   0 -10   8      929.64      924.94    117.30 o 
  -6  -9   8       45.24      -38.35     70.40 o 
  -5  -9   8       59.58       83.13     67.31 o 
  -4  -9   8        7.03       70.74     59.17 o 
  -3  -9   8        2.99       15.75     59.44 o 
  -2  -9   8      392.60      489.83     60.60 o 
  -1  -9   8      815.66      909.94     93.20 o 
   0  -9   8      346.39      368.00     90.19 o 
   1  -9   8        9.43      -35.61     93.68 o 
   2  -9   8       15.20        0.07     99.98 o 
  -7  -8   8       18.87       -5.55     67.93 o 
  -6  -8   8      343.03      372.73     70.94 o 
  -5  -8   8      880.94      855.43     76.28 o 
  -4  -8   8      333.81      328.49     60.33 o 
  -3  -8   8       14.55       26.84     54.78 o 
  -2  -8   8     1182.79     1189.06     78.96 o 
  -1  -8   8      823.15      822.08     49.29 o 
   0  -8   8      132.43      206.19     72.93 o 
   1  -8   8      791.15      904.74     90.53 o 
   2  -8   8      136.80       45.40     80.19 o 
   3  -8   8       15.41       55.19     96.35 o 
  -8  -7   8        9.85       49.24     71.83 o 
  -7  -7   8       77.00       26.57     65.40 o 
  -6  -7   8     1297.07     1084.01     80.19 o 
  -5  -7   8     1478.72     1507.76     87.24 o 
  -4  -7   8     1547.76     1560.62     83.00 o 
  -3  -7   8     1595.91     1536.18     76.90 o 
  -2  -7   8      304.96      247.82     48.96 o 
  -1  -7   8        7.74       81.14     42.87 o 
   0  -7   8     1006.97     1027.53     51.67 o 
   1  -7   8     1259.13     1278.15     91.76 o 
   2  -7   8     1584.03     1765.58    107.24 o 
   3  -7   8     1014.37     1062.31     95.73 o 
   4  -7   8      226.83      247.96     90.94 o 
  -8  -6   8        4.31      -69.09     73.34 o 
  -7  -6   8      428.27      269.81     66.22 o 
  -6  -6   8     1440.71     1343.62     83.95 o 
  -5  -6   8     1213.99     1235.28     76.76 o 
  -4  -6   8      892.55      889.67     61.77 o 
  -3  -6   8     2215.34     2282.11     86.08 o 
  -2  -6   8     1724.85     1741.00     71.90 o 
  -1  -6   8     1952.44     1839.47     72.79 o 
   0  -6   8     3304.77     3233.20     75.46 o 
   1  -6   8     1736.20     1759.26     58.82 o 
   2  -6   8      924.85     1002.32     77.11 o 
   3  -6   8     1700.22     1917.05    111.69 o 
   4  -6   8      840.58      749.63     95.39 o 
   5  -6   8       13.59       25.75     88.47 o 
  -8  -5   8       11.18     -100.87     67.25 o 
  -7  -5   8      510.16      539.40     72.38 o 
  -6  -5   8      675.63      633.77     62.25 o 
  -5  -5   8      522.84      517.08     55.40 o 
  -4  -5   8      107.59      101.35     42.46 o 
  -3  -5   8        0.55       17.87     37.25 o 
  -2  -5   8       95.26      164.49     35.40 o 
  -1  -5   8      272.87      271.86     35.20 o 
   0  -5   8     3120.01     2901.74     66.13 o 
   1  -5   8     2199.82     2177.05     58.76 o 
   2  -5   8     1087.75     1024.92     74.64 o 
   3  -5   8       64.54       58.69     57.52 o 
   4  -5   8       20.37        1.30     68.55 o 
   5  -5   8       18.41        1.99     78.54 o 
   6  -5   8      208.51      535.98    108.61 o 
  -8  -4   8      323.65      220.09     70.94 o 
  -7  -4   8      280.65      287.41     43.54 o 
  -6  -4   8       89.38       49.27     36.49 o 
  -5  -4   8      519.31      517.38     90.67 o 
  -4  -4   8      829.94      847.91     37.09 o 
  -3  -4   8     2994.94     2995.45     91.69 o 
  -2  -4   8     5058.95     4825.88    124.84 o 
  -1  -4   8     2327.49     2371.20     73.75 o 
   0  -4   8      116.90      126.82     30.47 o 
   1  -4   8     1041.62     1072.96     48.86 o 
   2  -4   8      111.70      134.30     27.87 o 
   3  -4   8     1627.84     1590.14     84.91 o 
   4  -4   8     2464.48     2515.08    109.02 o 
   5  -4   8      478.07      420.39     78.13 o 
   6  -4   8       64.34       52.11     86.56 o 
  -8  -3   8      445.15      398.20     74.85 o 
  -7  -3   8      604.61      542.29     84.54 o 
  -6  -3   8      226.35      236.20     37.90 o 
  -5  -3   8     3388.80     3304.70     71.46 o 
  -4  -3   8     3998.92     3895.03    118.84 o 
  -3  -3   8     4960.04     4728.17    179.07 o 
  -2  -3   8     8148.12     8083.13    188.86 o 
  -1  -3   8     8681.27     8405.32    193.31 o 
   0  -3   8      447.16      402.93     31.64 o 
   1  -3   8     1049.12     1080.77     37.15 o 
   2  -3   8     3822.30     3506.79     79.68 o 
   3  -3   8     3266.65     3153.17     53.82 o 
   4  -3   8     3683.39     3565.04    106.24 o 
   5  -3   8     2983.19     3028.14     80.44 o 
   6  -3   8      325.58      270.54     74.23 o 
   7  -3   8        0.76      -12.26     56.96 o 
  -8  -2   8      119.88       87.52     68.55 o 
  -7  -2   8      199.45      170.04     44.77 o 
  -6  -2   8      122.26      107.10     36.04 o 
  -5  -2   8     3939.29     3807.23     77.82 o 
  -4  -2   8     6498.09     6436.88    111.01 o 
  -3  -2   8     1996.75     2028.79     45.38 o 
  -2  -2   8      766.35      864.21     34.48 o 
  -1  -2   8     5753.98     5626.74    135.38 o 
   0  -2   8     8338.45     8523.17    193.79 o 
   1  -2   8     5436.95     5474.83     75.62 o 
   2  -2   8    20882.30    19642.66    249.99 o 
   3  -2   8     8291.55     8217.12    112.72 o 
   4  -2   8      214.66      192.68     22.48 o 
   5  -2   8      345.06      515.67    134.53 o 
   6  -2   8     1614.89     1676.78     79.98 o 
   7  -2   8       14.37       51.71     53.24 o 
   8  -2   8      415.33      587.27     85.19 o 
  -8  -1   8       11.09        6.03     71.90 o 
  -7  -1   8      413.95      443.26     62.52 o 
  -6  -1   8     1582.24     1621.48     59.22 o 
  -5  -1   8      257.61      255.49     33.55 o 
  -4  -1   8      284.17      320.90     35.23 o 
  -3  -1   8     1128.18     1223.27     35.09 o 
  -2  -1   8      524.30      568.55     23.96 o 
  -1  -1   8      513.90      567.94     25.23 o 
   0  -1   8      619.72      690.50     22.43 o 
   1  -1   8     3767.17     3596.33     52.01 o 
   2  -1   8     6914.44     6698.97     90.84 o 
   3  -1   8     4402.66     4317.78     64.67 o 
   4  -1   8      205.84      187.76     20.08 o 
   5  -1   8        3.69        3.36     22.15 o 
   6  -1   8        7.50       34.50     40.53 o 
   7  -1   8      124.42       98.43     82.31 o 
   8  -1   8      365.60      417.44     72.38 o 
  -8   0   8       26.33       48.07     69.44 o 
  -7   0   8      707.95      693.62     76.22 o 
  -6   0   8     2203.16     2075.17     93.20 o 
  -5   0   8      733.69      755.05     43.42 o 
  -4   0   8     3121.16     3169.48     67.15 o 
  -3   0   8     3074.52     3041.38     60.09 o 
  -2   0   8      440.15      525.75     49.85 o 
  -1   0   8      567.19      551.49     21.61 o 
   0   0   8    23901.10    24450.75    364.38 o 
   1   0   8    21855.19    20777.27    412.48 o 
   2   0   8     1114.63     1143.64     25.15 o 
   3   0   8    11962.24    11669.38    189.34 o 
   4   0   8      125.67      158.29     19.63 o 
   5   0   8      119.75       76.63     52.35 o 
   6   0   8     1477.77     1549.17     66.11 o 
   7   0   8     2053.50     2129.27     96.90 o 
   8   0   8      477.27      453.74     70.88 o 
  -7   1   8      700.87      670.95     79.64 o 
  -6   1   8     1022.64      774.90     65.81 o 
  -5   1   8        8.65       42.87     44.31 o 
  -4   1   8      807.30      864.60     54.30 o 
  -3   1   8     4992.72     5212.35    138.94 o 
  -2   1   8     4083.96     4272.43     75.70 o 
  -1   1   8     9510.60    10174.86    158.44 o 
   0   1   8    28309.46    29504.42    438.37 o 
   1   1   8    15128.53    15148.80    229.70 o 
   2   1   8     2446.07     2655.40     49.82 o 
   3   1   8     3766.25     3714.76     57.20 o 
   4   1   8     5471.31     5396.54     79.94 o 
   5   1   8      725.92      607.20     47.46 o 
   6   1   8     2412.51     2649.16     98.40 o 
   7   1   8     3954.12     3923.61    128.19 o 
   8   1   8      253.94      304.59     75.12 o 
   9   1   8       32.39      -29.17     70.40 o 
  -7   2   8      484.22      359.85     81.01 o 
  -6   2   8        3.16      -67.66     56.63 o 
  -5   2   8      856.52      934.39     65.19 o 
  -4   2   8      453.89      528.86     49.30 o 
  -3   2   8      118.76      171.54     41.98 o 
  -2   2   8     5560.29     5875.85     99.16 o 
  -1   2   8    26972.82    28423.99    424.01 o 
   0   2   8     9371.40     9605.36    150.36 o 
   1   2   8      900.05      996.95     78.13 o 
   2   2   8     4047.85     4276.56     73.16 o 
   3   2   8     2367.16     2437.06     82.79 o 
   4   2   8      840.61      786.12     37.56 o 
   5   2   8     6420.34     6068.90    151.89 o 
   6   2   8     5975.91     5923.18    157.09 o 
   7   2   8      295.99      301.37     57.45 o 
   8   2   8       17.74       97.58     62.73 o 
   9   2   8       82.92       80.53     70.88 o 
  -6   3   8       67.00      111.35     64.71 o 
  -5   3   8     1500.99     1490.30     83.95 o 
  -4   3   8     2059.30     2124.41     84.64 o 
  -3   3   8      664.54      603.36     47.11 o 
  -2   3   8       31.17       56.50     21.45 o 
  -1   3   8     8419.54     8845.45    141.58 o 
   0   3   8     3092.64     3235.42     60.42 o 
   1   3   8     8305.49     8824.65    139.94 o 
   2   3   8    18271.84    18659.50    283.16 o 
   3   3   8       90.80      112.69     17.04 o 
   4   3   8     1484.19     1427.91     56.08 o 
   5   3   8     5237.34     5093.29    132.09 o 
   6   3   8     4657.09     4462.12    127.64 o 
   7   3   8      126.81      201.60     54.58 o 
   8   3   8     1142.07     1352.79     87.65 o 
   9   3   8      296.32      163.05     71.08 o 
  -6   4   8      440.27      383.75     76.97 o 
  -5   4   8      484.18      397.31     70.88 o 
  -4   4   8      325.62      340.54     54.85 o 
  -3   4   8      508.98      490.44     50.95 o 
  -2   4   8       15.71       23.21     33.69 o 
  -1   4   8     2735.69     2656.14     55.52 o 
   0   4   8     6757.26     6625.97    110.40 o 
   1   4   8    13598.69    13958.96    215.91 o 
   2   4   8     4018.58     4024.29     73.16 o 
   3   4   8      472.73      537.49     33.76 o 
   4   4   8      657.17      722.04     45.47 o 
   5   4   8       21.43        2.94     35.06 o 
   6   4   8      560.15      540.23     52.80 o 
   7   4   8      937.09      955.89     67.66 o 
   8   4   8     1297.00     1419.22     88.20 o 
   9   4   8      207.49      140.86     70.19 o 
  -5   5   8      444.54      403.54     77.31 o 
  -4   5   8       47.57       40.74     55.81 o 
  -3   5   8        3.28      -17.94     46.02 o 
  -2   5   8        0.10      -17.23     33.74 o 
  -1   5   8     1993.77     1935.95     71.15 o 
   0   5   8    21091.52    21455.80    326.34 o 
   1   5   8    10814.79    11053.59    248.51 o 
   2   5   8      399.20      433.61     36.64 o 
   3   5   8       78.96      102.44     32.18 o 
   4   5   8     1128.20     1099.01     53.82 o 
   5   5   8      145.55      187.90     39.44 o 
   6   5   8     3814.85     3866.70    115.52 o 
   7   5   8     4592.39     4820.13    140.24 o 
   8   5   8      481.31      640.89     68.55 o 
   9   5   8       73.93      197.83     69.51 o 
  -5   6   8      190.60      263.44     85.74 o 
  -4   6   8        5.74       27.05     58.34 o 
  -3   6   8      440.15      490.37     59.64 o 
  -2   6   8      102.75       90.46     46.50 o 
  -1   6   8     1994.27     1886.10     75.12 o 
   0   6   8     5347.22     5025.36    131.82 o 
   1   6   8     4966.29     5061.31    131.41 o 
   2   6   8      490.50      486.06     41.29 o 
   3   6   8      252.31      263.37     37.53 o 
   4   6   8       11.15       34.31     35.47 o 
   5   6   8      710.16      832.22     54.17 o 
   6   6   8     3819.29     3684.82    113.40 o 
   7   6   8     1633.86     1533.37     81.35 o 
   8   6   8      329.50      315.34     63.89 o 
   9   6   8       15.64       51.36     67.38 o 
  -4   7   8       35.94      121.89     66.15 o 
  -3   7   8       98.17       50.06     55.88 o 
  -2   7   8      994.62      869.74     64.51 o 
  -1   7   8      541.38      495.85     52.18 o 
   0   7   8       94.81       78.96     42.87 o 
   1   7   8      214.09      237.69     43.48 o 
   2   7   8      303.37      308.36     41.43 o 
   3   7   8       78.73      109.98     37.80 o 
   4   7   8     1283.23     1336.01     66.42 o 
   5   7   8     2449.05     2515.83     89.50 o 
   6   7   8      592.42      664.79     56.56 o 
   7   7   8       46.14       55.40     49.92 o 
   8   7   8        3.51        0.68     55.95 o 
   9   7   8       15.98       50.40     66.70 o 
  -3   8   8      130.67       44.03     62.18 o 
  -2   8   8       39.18      -33.76     53.28 o 
  -1   8   8      162.21      110.59     58.34 o 
   0   8   8        5.58       17.05     46.22 o 
   1   8   8     1591.20     1439.83     71.22 o 
   2   8   8     3176.67     3075.37     97.03 o 
   3   8   8     1604.18     1507.69     73.13 o 
   4   8   8      830.32      928.70     63.82 o 
   5   8   8      490.21      528.31     55.40 o 
   6   8   8       27.69       15.68     48.48 o 
   7   8   8       67.50       92.99     53.21 o 
   8   8   8      218.45      193.59     62.11 o 
   9   8   8      222.49      109.98     69.37 o 
  -2   9   8        1.13       31.02     67.25 o 
  -1   9   8       85.60        3.49     63.41 o 
   0   9   8      356.63      299.80     57.18 o 
   1   9   8      842.59      791.20     61.36 o 
   2   9   8     1976.42     1739.97     81.15 o 
   3   9   8     3370.87     3160.14    102.38 o 
   4   9   8      422.30      442.30     53.21 o 
   5   9   8       17.76       41.02     58.69 o 
   6   9   8      105.25      156.40     56.08 o 
   7   9   8      145.91      127.51     63.14 o 
   8   9   8      468.99      526.67     69.57 o 
   0  10   8      238.30      156.40     60.53 o 
   1  10   8      591.70      634.66     62.04 o 
   2  10   8      774.02      720.80     65.53 o 
   3  10   8      304.16      306.17     57.38 o 
   4  10   8      239.75      243.92     56.97 o 
   5  10   8      154.80      176.67     71.08 o 
   6  10   8       69.74       95.19     66.42 o 
   7  10   8      188.57      213.86     69.64 o 
   2  11   8       10.05      -36.57     58.34 o 
   3  11   8       57.42      111.89     52.59 o 
   4  11   8      227.60      281.65     60.06 o 
   5  11   8       22.51      -27.05     82.52 o 
   6  11   8       37.97        1.92     67.11 o 
  -4 -10   9      255.87      362.25     81.69 o 
  -3 -10   9      428.59      453.19     75.46 o 
  -2 -10   9      496.36      446.00    100.39 o 
  -1 -10   9      236.82      249.54     94.64 o 
  -6  -9   9      135.45      110.32     75.12 o 
  -5  -9   9      212.18      122.30     69.78 o 
  -4  -9   9      162.64      156.95     71.77 o 
  -3  -9   9      175.64      193.52     64.30 o 
  -2  -9   9      214.69      295.15    100.73 o 
  -1  -9   9       69.16       76.22     80.53 o 
   0  -9   9      286.63      374.23     99.50 o 
   1  -9   9      202.47      237.14     92.79 o 
  -7  -8   9       73.25       53.89     81.15 o 
  -6  -8   9      357.98      392.45     74.92 o 
  -5  -8   9      100.25      143.12     65.81 o 
  -4  -8   9       15.64       59.23     57.32 o 
  -3  -8   9      127.42      133.40     58.28 o 
  -2  -8   9      182.88      202.97     54.58 o 
  -1  -8   9      873.16      849.07    119.32 o 
   0  -8   9      108.96      186.47     76.08 o 
   1  -8   9      282.22      257.62     82.24 o 
   2  -8   9      202.91      127.92     83.89 o 
   3  -8   9      160.00      181.40     94.23 o 
  -7  -7   9      725.88      776.75     82.11 o 
  -6  -7   9      503.28      619.39     73.61 o 
  -5  -7   9        1.19      -41.98     56.49 o 
  -4  -7   9      725.78      656.23     64.92 o 
  -3  -7   9      171.45      217.69     49.72 o 
  -2  -7   9     2791.19     2716.88     95.12 o 
  -1  -7   9     2726.38     2722.11     87.93 o 
   0  -7   9     1453.42     1344.68    101.83 o 
   1  -7   9      236.40      232.96     71.63 o 
   2  -7   9        1.77      -30.40     71.42 o 
   3  -7   9        3.33      -79.64     79.02 o 
   4  -7   9      150.39       43.21     90.46 o 
  -8  -6   9      115.09      110.87     78.96 o 
  -7  -6   9      567.09      517.08     78.48 o 
  -6  -6   9      438.32      553.92     73.89 o 
  -5  -6   9        4.82       41.29     51.98 o 
  -4  -6   9     1320.23     1312.87     70.74 o 
  -3  -6   9     3705.60     3632.92    112.78 o 
  -2  -6   9     1406.79     1430.10     68.82 o 
  -1  -6   9     1771.04     1596.23     71.70 o 
   0  -6   9     2437.05     2286.85     65.40 o 
   1  -6   9      935.70      955.22     46.43 o 
   2  -6   9        6.08       76.56     62.86 o 
   3  -6   9     1694.16     1630.27    109.77 o 
   4  -6   9      649.39      743.54     90.53 o 
   5  -6   9      183.27       87.24     96.90 o 
  -8  -5   9       43.63       53.28     74.03 o 
  -7  -5   9       73.67       64.30     60.12 o 
  -6  -5   9        6.22       87.72     53.82 o 
  -5  -5   9      692.67      608.29     60.06 o 
  -4  -5   9      593.01      604.05     54.85 o 
  -3  -5   9     2574.64     2648.54     90.73 o 
  -2  -5   9      785.94      840.85     54.65 o 
  -1  -5   9      124.11      198.59     40.20 o 
   0  -5   9      283.91      326.59     31.86 o 
   1  -5   9      297.23      282.27     33.06 o 
   2  -5   9      314.95      396.77     76.25 o 
   3  -5   9     2834.55     2981.28    120.86 o 
   4  -5   9     1531.42     1674.91    104.57 o 
   5  -5   9       85.69       47.93     85.53 o 
   6  -5   9        4.33       27.46     94.84 o 
  -8  -4   9        0.69      134.22     72.31 o 
  -7  -4   9       13.35        4.79     62.86 o 
  -6  -4   9     1252.69     1273.84     84.09 o 
  -5  -4   9     2917.10     2750.30    102.44 o 
  -4  -4   9      650.88      622.06     51.98 o 
  -3  -4   9      335.25      347.87     43.35 o 
  -2  -4   9       21.79       18.28     32.73 o 
  -1  -4   9        0.57        1.99     30.20 o 
   0  -4   9      846.10      733.88     44.65 o 
   1  -4   9     3505.16     3320.65     72.37 o 
   2  -4   9     4696.53     4623.14     90.88 o 
   3  -4   9      166.80      180.85     52.73 o 
   4  -4   9      159.92      108.20     66.36 o 
   5  -4   9       65.89       91.90     71.63 o 
   6  -4   9        4.58      -50.26     86.21 o 
  -8  -3   9       47.39      -13.42     69.64 o 
  -7  -3   9      468.98      465.79     47.60 o 
  -6  -3   9     2454.86     2432.74    127.16 o 
  -5  -3   9     3201.28     3211.07     72.83 o 
  -4  -3   9     2244.80     2242.27     70.09 o 
  -3  -3   9     2558.42     2524.72     52.05 o 
  -2  -3   9     2756.78     2715.79     81.56 o 
  -1  -3   9     1912.45     1939.58     66.90 o 
   0  -3   9     1737.26     1549.80     60.88 o 
   1  -3   9    16620.45    15140.90    328.01 o 
   2  -3   9    13181.92    12333.10    255.30 o 
   3  -3   9      335.34      348.08     38.08 o 
   4  -3   9     2684.88     2701.50     93.99 o 
   5  -3   9      242.99      245.94     46.09 o 
   6  -3   9        5.07        4.21     50.06 o 
   7  -3   9      288.66      269.68     61.11 o 
  -8  -2   9       82.39       31.64     67.93 o 
  -7  -2   9      996.62      945.48     76.76 o 
  -6  -2   9     1885.10     1898.07     63.07 o 
  -5  -2   9     1244.04     1193.34     49.14 o 
  -4  -2   9      562.48      597.27     32.77 o 
  -3  -2   9      213.17      217.91     23.44 o 
  -2  -2   9     1199.72     1310.46     34.29 o 
  -1  -2   9     2845.64     2841.79     81.83 o 
   0  -2   9    19736.29    19432.68    420.80 o 
   1  -2   9    11436.54    10543.17    138.07 o 
   2  -2   9     1454.24     1352.37     32.55 o 
   3  -2   9       25.75        1.89     19.95 o 
   4  -2   9      710.81      780.12     31.22 o 
   5  -2   9      624.51      696.00     76.70 o 
   6  -2   9     1231.65     1398.32     65.20 o 
   7  -2   9      681.79      809.30     62.83 o 
  -8  -1   9        9.42      -52.32     71.56 o 
  -7  -1   9      228.33      119.91     57.80 o 
  -6  -1   9     1498.65     1397.65     57.23 o 
  -5  -1   9      104.63      121.92     35.03 o 
  -4  -1   9     4149.40     4139.14    137.78 o 
  -3  -1   9      804.87      855.06     39.27 o 
  -2  -1   9      454.63      445.14     22.48 o 
  -1  -1   9     1511.10     1594.51     37.12 o 
   0  -1   9    20824.36    20996.30    314.61 o 
   1  -1   9     7050.48     7004.37     94.07 o 
   2  -1   9     3452.80     3296.58     51.30 o 
   3  -1   9     6865.54     6654.42    110.20 o 
   4  -1   9       59.59       81.33     20.40 o 
   5  -1   9      206.06      222.95     28.01 o 
   6  -1   9     1866.22     1962.95    111.17 o 
   7  -1   9     1289.04     1444.32     72.43 o 
   8  -1   9       12.66       18.28     73.07 o 
  -7   0   9        1.11      -53.00     63.27 o 
  -6   0   9      363.79      297.13     53.69 o 
  -5   0   9     1039.14     1159.14     67.21 o 
  -4   0   9     4181.86     4202.32    119.43 o 
  -3   0   9     4691.15     4793.12     86.26 o 
  -2   0   9      188.29      222.45     20.67 o 
  -1   0   9      101.31      225.94     42.94 o 
   0   0   9      323.50      315.94     37.08 o 
   1   0   9      552.50      535.88     24.38 o 
   2   0   9    12605.84    12165.26    157.56 o 
   3   0   9    11822.36    11343.94    176.95 o 
   4   0   9      340.07      337.25     23.44 o 
   5   0   9       22.99       65.00     23.26 o 
   6   0   9      617.88      638.70     51.81 o 
   7   0   9      328.93      395.19     63.34 o 
   8   0   9      129.58       46.22     73.20 o 
  -7   1   9        3.17       58.82     70.88 o 
  -6   1   9     1630.18     1691.01     92.24 o 
  -4   1   9     1872.27     1836.43     52.76 o 
  -3   1   9       53.56      149.87     56.19 o 
  -2   1   9     2349.44     2577.23     53.65 o 
  -1   1   9     3432.65     3656.31     66.08 o 
   0   1   9     4570.55     4872.45     82.67 o 
   1   1   9    32750.92    32404.30    520.88 o 
   2   1   9    26032.39    24521.15    394.50 o 
   3   1   9       95.21      102.15     16.98 o 
   4   1   9     2870.09     2865.75     51.46 o 
   5   1   9     2404.75     2422.06     69.28 o 
   6   1   9       66.14       26.71     49.72 o 
   7   1   9     1799.84     1848.51     92.17 o 
   8   1   9      796.54      673.01     75.39 o 
   9   1   9      172.11      302.26     85.46 o 
  -7   2   9       31.88      -48.35     68.75 o 
  -6   2   9      555.49      513.04     67.66 o 
  -4   2   9     1906.01     2092.91     84.64 o 
  -3   2   9       28.36       35.12     25.40 o 
  -2   2   9       21.04       10.00     22.46 o 
  -1   2   9        9.32       27.55     30.95 o 
   0   2   9     1050.46     1100.86     31.14 o 
   1   2   9    34735.27    35644.08    628.12 o 
   2   2   9    15832.28    15546.89    237.91 o 
   3   2   9     1587.85     1642.93     39.55 o 
   4   2   9      517.07      556.88     27.88 o 
   5   2   9     1289.06     1380.59     66.70 o 
   6   2   9       15.02        9.04     44.72 o 
   7   2   9     1876.25     1970.47     91.14 o 
   8   2   9     1963.92     2060.58    105.05 o 
   9   2   9      370.18      417.24     79.09 o 
  -6   3   9      148.32       77.31     74.37 o 
  -5   3   9        4.89       83.61     56.97 o 
  -4   3   9        0.17       47.18     47.11 o 
  -3   3   9       52.12       57.80     39.72 o 
  -2   3   9      723.23      778.88     34.18 o 
  -1   3   9     1324.31     1446.17     39.27 o 
   0   3   9     4895.17     5235.75     89.96 o 
   1   3   9     3936.68     4100.97     73.67 o 
   2   3   9      169.68      163.49     20.13 o 
   3   3   9      273.67      230.82     21.00 o 
   4   3   9      117.71      141.88     21.14 o 
   5   3   9     1051.77      933.50     55.81 o 
   6   3   9     1853.51     1866.59     79.50 o 
   7   3   9     1034.21     1109.15     71.90 o 
   8   3   9      383.62      394.09     73.07 o 
   9   3   9       43.83      127.51     72.52 o 
  -6   4   9      184.67       64.78     72.38 o 
  -5   4   9      217.36      238.44     65.94 o 
  -4   4   9     1726.01     1703.81     84.71 o 
  -3   4   9     1985.89     2000.05     81.56 o 
  -2   4   9      374.22      409.16     43.48 o 
  -1   4   9     2639.53     2750.21     75.87 o 
   0   4   9     6008.71     6166.04    115.01 o 
   1   4   9       71.28      104.41     34.62 o 
   2   4   9     4204.33     4189.77     76.60 o 
   3   4   9     3639.38     3707.98     70.35 o 
   4   4   9      311.19      338.83     37.80 o 
   5   4   9     2452.80     2554.18     85.26 o 
   6   4   9     3156.41     3172.95    103.74 o 
   7   4   9      477.14      464.49     59.10 o 
   8   4   9       10.63      112.51     60.47 o 
   9   4   9       19.84      -45.95     67.66 o 
  -5   5   9       70.15       24.86     67.31 o 
  -4   5   9     1635.49     1806.60     92.72 o 
  -3   5   9     3481.81     3284.98    108.54 o 
  -2   5   9     1908.11     1844.47     75.46 o 
  -1   5   9      438.64      397.86     43.35 o 
   0   5   9      207.65      207.49     25.69 o 
   1   5   9       10.26       35.00     48.65 o 
   2   5   9     3939.85     3920.94    105.53 o 
   3   5   9    10315.28    10094.27    230.91 o 
   4   5   9     6175.02     6065.27    150.65 o 
   5   5   9     2038.53     2121.39     78.89 o 
   6   5   9      591.75      661.36     55.67 o 
   7   5   9       66.70       84.84     52.39 o 
   8   5   9      103.21      103.06     61.22 o 
   9   5   9      284.94      355.20     74.03 o 
  -4   6   9      291.99      260.97     72.31 o 
  -3   6   9      665.08      650.68     63.75 o 
  -2   6   9     1597.03     1529.40     76.42 o 
  -1   6   9      656.92      602.47     51.91 o 
   0   6   9      561.06      697.45     46.98 o 
   1   6   9     1154.68     1089.63     58.96 o 
   2   6   9     1861.98     1763.53     64.99 o 
   3   6   9     3226.27     2892.87     87.17 o 
   4   6   9     6931.19     7168.67    175.37 o 
   5   6   9     1038.50     1044.16     62.38 o 
   6   6   9        0.57      -15.27     43.21 o 
   7   6   9      117.91      110.73     51.77 o 
   8   6   9       95.72      143.05     59.85 o 
   9   6   9      359.44      307.26     74.57 o 
  -3   7   9       86.84      100.66     59.30 o 
  -2   7   9      139.53      194.48     59.03 o 
  -1   7   9        3.68       13.35     45.33 o 
   0   7   9       13.32      -29.10     42.87 o 
   1   7   9     1941.86     1813.72     75.33 o 
   2   7   9     2288.53     2220.55     79.78 o 
   3   7   9     1129.22     1118.46     61.15 o 
   4   7   9       13.51       41.02     42.05 o 
   5   7   9       30.18        6.85     43.14 o 
   6   7   9       56.97       63.68     46.36 o 
   7   7   9       96.54      130.93     52.87 o 
   8   7   9      548.39      413.54     67.11 o 
   9   7   9      326.71      309.80     73.82 o 
  -2   8   9      857.35      787.84     70.67 o 
  -1   8   9      764.49      677.80     69.57 o 
   0   8   9      709.56      755.18     61.22 o 
   1   8   9      180.39      155.93     46.50 o 
   2   8   9      814.61      797.36     55.95 o 
   3   8   9       49.20       39.79     41.50 o 
   4   8   9     1500.49     1740.86     83.61 o 
   5   8   9     1636.24     1756.68     81.83 o 
   6   8   9      342.16      412.17     57.32 o 
   7   8   9      138.82       52.32     54.71 o 
   8   8   9      234.34      238.65     64.23 o 
  -1   9   9      628.26      608.36     75.60 o 
   0   9   9     1004.48      945.14     70.19 o 
   1   9   9      757.09      804.01     63.41 o 
   2   9   9        0.34      -23.28     45.26 o 
   3   9   9      837.58      803.18     59.99 o 
   4   9   9     1533.26     1356.90     72.72 o 
   5   9   9     1325.20     1367.17     82.72 o 
   6   9   9      422.48      431.69     62.59 o 
   7   9   9      322.44      315.48     63.00 o 
   8   9   9      401.31      375.12     68.62 o 
   0  10   9      306.80      333.15     70.94 o 
   1  10   9      321.10      324.59     58.82 o 
   2  10   9      142.16      -17.33     50.13 o 
   3  10   9     1247.77     1118.12     72.31 o 
   4  10   9      652.36      653.76     65.12 o 
   5  10   9      128.68      212.15     68.75 o 
   6  10   9      131.48      227.62     64.51 o 
   7  10   9      512.64      532.83     78.07 o 
   3  11   9      410.29      382.11     65.53 o 
   4  11   9      118.39      141.07     60.12 o 
   5  11   9       18.75       22.32     89.02 o 
  -3 -10  10       17.72      -43.35     68.41 o 
  -2 -10  10      216.43      222.42     91.62 o 
  -5  -9  10       32.96     -102.51     68.34 o 
  -4  -9  10        4.11       36.29     64.64 o 
  -3  -9  10      166.59      134.22     66.08 o 
  -2  -9  10      459.48      433.69     55.70 o 
  -1  -9  10      447.80      372.73     92.24 o 
   0  -9  10       68.87      129.56     96.76 o 
   1  -9  10       83.44      279.87    103.13 o 
  -6  -8  10        0.31       -7.60     69.37 o 
  -5  -8  10      151.09       30.27     63.82 o 
  -4  -8  10      375.75      261.45     63.75 o 
  -3  -8  10      626.06      680.61     65.26 o 
  -2  -8  10       77.79      136.34     54.78 o 
  -1  -8  10       39.73       81.10     45.50 o 
   0  -8  10        7.19       13.15     75.60 o 
   1  -8  10        1.03      -46.91     80.12 o 
   2  -8  10      131.78      151.41     94.64 o 
  -7  -7  10       25.95      145.59     70.88 o 
  -6  -7  10      130.84      205.71     66.97 o 
  -5  -7  10     1359.87     1257.26     82.79 o 
  -4  -7  10     2450.09     2612.59    110.25 o 
  -3  -7  10      636.80      768.53     63.14 o 
  -2  -7  10        3.02       67.18     51.50 o 
  -1  -7  10      393.45      419.76     45.80 o 
   0  -7  10       32.51       37.99     38.78 o 
   1  -7  10      340.81      305.35     81.08 o 
   2  -7  10     1188.69     1222.89     95.80 o 
   3  -7  10     1486.46     1597.67    117.58 o 
   4  -7  10       68.44      150.31     94.29 o 
  -7  -6  10       88.63       23.08     73.07 o 
  -6  -6  10      829.17      760.38     74.64 o 
  -5  -6  10     1249.43     1218.30     82.31 o 
  -4  -6  10     2267.68     2326.14     95.87 o 
  -3  -6  10      624.48      696.01     59.10 o 
  -2  -6  10       23.54       33.35     46.84 o 
  -1  -6  10      900.52      922.88     59.37 o 
   0  -6  10      762.72      712.12     45.12 o 
   1  -6  10      864.20      882.96     48.99 o 
   2  -6  10     2792.87     2819.33    124.97 o 
   3  -6  10     1615.54     1740.93    114.02 o 
   4  -6  10      172.26      127.16     82.45 o 
   5  -6  10      131.31      201.94    100.73 o 
  -8  -5  10        0.85       40.06     67.52 o 
  -7  -5  10       23.01       18.01     68.48 o 
  -6  -5  10      792.46      694.23     68.82 o 
  -5  -5  10     2236.80     2002.31     90.94 o 
  -4  -5  10       25.82       13.28     46.70 o 
  -3  -5  10      774.29      795.51     57.04 o 
  -2  -5  10       98.33      152.57     40.74 o 
  -1  -5  10       21.52      -11.64     36.09 o 
   0  -5  10     1100.56     1117.40     48.70 o 
   1  -5  10     6118.39     6030.03    116.33 o 
   2  -5  10     1933.76     1901.05    100.94 o 
   3  -5  10      123.50      120.25     67.93 o 
   4  -5  10       38.52      -22.67     69.92 o 
   5  -5  10        8.98     -107.72     79.50 o 
  -8  -4  10       27.38       83.61     74.64 o 
  -7  -4  10       14.63      -97.38     64.92 o 
  -6  -4  10      193.44      164.35     57.32 o 
  -5  -4  10       52.77       18.76     50.06 o 
  -4  -4  10     1073.38     1056.49     68.41 o 
  -3  -4  10     3545.09     3403.24    104.84 o 
  -2  -4  10     2546.43     2512.95     84.57 o 
  -1  -4  10      333.50      335.07     39.99 o 
   0  -4  10      641.35      617.20     47.39 o 
   1  -4  10     2797.72     2794.95     66.71 o 
   2  -4  10      317.87      319.05     32.64 o 
   3  -4  10     1386.18     1388.39     50.92 o 
   4  -4  10     2643.55     2366.68    108.88 o 
   5  -4  10       95.20       34.79     78.82 o 
   6  -4  10        4.87      -57.38     92.38 o 
  -7  -3  10      157.76      168.05     67.86 o 
  -6  -3  10       52.20       25.34     58.07 o 
  -5  -3  10     1702.72     1671.76     86.97 o 
  -4  -3  10     5119.55     5086.65    140.52 o 
  -3  -3  10     5038.10     4817.66    131.34 o 
  -2  -3  10     1339.44     1177.90     59.44 o 
  -1  -3  10     2373.88     2400.38     78.00 o 
   0  -3  10     1636.11     1667.11     67.38 o 
   1  -3  10       64.93       75.51     28.18 o 
   2  -3  10     5396.19     5342.51    101.05 o 
   3  -3  10     4840.78     4529.58     89.67 o 
   4  -3  10      928.24      933.84     73.48 o 
   5  -3  10      749.79      716.08     80.94 o 
   6  -3  10      528.49      673.35     97.86 o 
   7  -3  10       18.87       30.27    106.89 o 
  -8  -2  10        0.15     -100.05     66.70 o 
  -7  -2  10      103.50       92.10     58.07 o 
  -6  -2  10        2.50       46.36     42.66 o 
  -5  -2  10     2275.20     2350.02     62.87 o 
  -4  -2  10     8751.40     8771.68    214.68 o 
  -3  -2  10     3178.24     3274.75     65.18 o 
  -2  -2  10       27.86       58.74     38.01 o 
  -1  -2  10     1198.97     1220.56     55.60 o 
   0  -2  10     3756.58     3555.74     98.54 o 
   1  -2  10      725.60      742.66     34.49 o 
   2  -2  10    21716.67    20920.30    267.21 o 
   3  -2  10     7421.89     7423.68    104.56 o 
   4  -2  10      132.97      168.53     24.94 o 
   5  -2  10      444.25      464.59     70.94 o 
   6  -2  10      617.63      756.06     57.67 o 
   7  -2  10       34.67      112.34     54.96 o 
  -7  -1  10        8.35        9.45     58.89 o 
  -6  -1  10      301.41      276.30     43.96 o 
  -5  -1  10      817.72      794.03     42.02 o 
  -4  -1  10     1631.71     1662.68     51.14 o 
  -3  -1  10      967.41      966.44     54.61 o 
  -2  -1  10       38.28       52.88     25.95 o 
  -1  -1  10        9.26       45.96     18.26 o 
   0  -1  10      250.01      308.09     19.78 o 
   1  -1  10     4948.18     4757.86     67.89 o 
   2  -1  10     5358.52     5050.72     86.04 o 
   3  -1  10     3628.93     3536.53     57.31 o 
   4  -1  10      575.34      594.29     27.76 o 
   5  -1  10        2.07      -13.85     27.16 o 
   6  -1  10        4.29        0.70     44.17 o 
   7  -1  10      147.29      123.10     54.32 o 
   8  -1  10      216.93      289.18     78.00 o 
  -7   0  10      110.75       50.06     66.83 o 
  -6   0  10      926.11      908.16     65.81 o 
  -5   0  10     1165.66     1182.26     51.16 o 
  -4   0  10      690.53      764.05     37.98 o 
  -3   0  10     2835.96     3021.11     63.87 o 
  -2   0  10      431.22      468.14     25.18 o 
  -1   0  10      187.50      209.67     39.89 o 
   0   0  10     7490.52     7516.62    121.14 o 
   1   0  10    16485.07    16350.67    643.90 o 
   2   0  10      118.38      139.65     23.67 o 
   3   0  10      717.87      612.17     27.12 o 
   4   0  10       19.62       25.98     20.20 o 
   5   0  10       45.24        9.89     37.86 o 
   6   0  10     1304.42     1520.12    133.77 o 
   7   0  10     1812.22     1938.56     99.64 o 
   8   0  10      277.01      292.54     77.24 o 
  -7   1  10       59.33       14.11     72.04 o 
  -6   1  10      225.02      264.87     59.30 o 
  -5   1  10      970.41     1055.60     68.89 o 
  -4   1  10      527.65      595.26     38.05 o 
  -3   1  10     8494.24     8643.35    143.47 o 
  -2   1  10     7029.33     7407.31    122.98 o 
  -1   1  10     2403.91     2415.36     51.03 o 
   0   1  10     5457.32     5830.26     97.72 o 
   1   1  10     6182.54     6196.06    102.50 o 
   2   1  10     2063.15     1943.71     42.94 o 
   3   1  10    10688.23    10498.69    165.76 o 
   4   1  10     3637.10     3620.95     87.08 o 
   5   1  10     1599.68     1518.89     42.48 o 
   6   1  10     1267.43     1341.97     78.41 o 
   7   1  10     1033.38     1212.14     82.86 o 
   8   1  10      429.61      576.31     81.63 o 
  -6   2  10       59.38      122.44     63.14 o 
  -5   2  10      207.65      237.00     57.11 o 
  -4   2  10      278.31      285.01     48.21 o 
  -3   2  10     3355.46     3493.46     73.97 o 
  -2   2  10     6083.38     6321.73    108.00 o 
  -1   2  10     7828.66     7816.81    127.87 o 
   0   2  10     4797.08     4961.04     85.75 o 
   1   2  10      293.19      321.62     22.97 o 
   2   2  10      415.29      458.71     25.85 o 
   3   2  10      220.63      242.20     20.62 o 
   4   2  10     7268.33     7199.76    121.05 o 
   5   2  10     8017.63     8113.01    136.76 o 
   6   2  10     2059.88     1998.41     85.12 o 
   7   2  10       63.51       69.71     60.47 o 
   8   2  10        1.91      -32.73     63.68 o 
   9   2  10        6.44        5.41     73.82 o 
  -6   3  10       45.80      132.71     69.16 o 
  -5   3  10      251.73      255.70     61.29 o 
  -4   3  10     2307.10     2341.55     96.55 o 
  -3   3  10      822.86      857.56     56.15 o 
  -2   3  10       22.57        0.97     23.74 o 
  -1   3  10     1040.45     1105.87     60.84 o 
   0   3  10      481.49      506.70     26.66 o 
   1   3  10       46.09       93.28     19.86 o 
   2   3  10     5222.73     5051.87     88.60 o 
   3   3  10     2600.18     2480.24     52.94 o 
   4   3  10     2191.53     2246.39     52.09 o 
   5   3  10     1410.60     1329.65     63.48 o 
   6   3  10      398.63      345.27     50.26 o 
   7   3  10        0.45      -18.28     52.04 o 
   8   3  10      154.51      135.93     63.75 o 
   9   3  10      139.42      219.61     76.28 o 
  -5   4  10      163.83       97.10     65.05 o 
  -4   4  10     1247.45     1371.69     82.17 o 
  -3   4  10      225.39      257.89     49.30 o 
  -2   4  10      155.29      207.63     41.57 o 
  -1   4  10     3942.17     4070.02    114.43 o 
   0   4  10     1670.23     1722.16     45.30 o 
   1   4  10      379.85      424.10     48.52 o 
   2   4  10     3171.60     3166.65     71.01 o 
   3   4  10     6036.15     5721.00    136.41 o 
   4   4  10     1011.39     1038.95     54.51 o 
   5   4  10      427.90      529.82     47.52 o 
   6   4  10     1012.30     1071.82     67.66 o 
   7   4  10      200.41      280.49     56.36 o 
   8   4  10      123.95      118.19     62.25 o 
   9   4  10      516.18      561.45     79.43 o 
  -5   5  10      502.49      489.83     78.34 o 
  -4   5  10       35.45       72.86     59.51 o 
  -3   5  10       58.20        4.11     50.88 o 
  -2   5  10      849.99      853.58     58.62 o 
  -1   5  10     2934.49     2868.84     92.79 o 
   0   5  10     4277.94     4300.81     82.46 o 
   1   5  10     7223.36     7178.82    122.31 o 
   2   5  10     1498.33     1474.60     60.40 o 
   3   5  10     1441.64     1545.56     65.05 o 
   4   5  10       29.19       89.16     37.73 o 
   5   5  10     2143.81     2095.85     80.94 o 
   6   5  10     3184.54     3287.79    107.51 o 
   7   5  10      598.61      672.46     64.23 o 
   8   5  10      338.84      356.02     66.90 o 
   9   5  10      284.96      376.56     76.42 o 
  -4   6  10       18.22       16.43     63.34 o 
  -3   6  10      831.98      816.33     68.89 o 
  -1   6  10       31.51       19.72     42.80 o 
   0   6  10     1486.63     1377.58     67.52 o 
   1   6  10     4802.11     4686.87    124.63 o 
   2   6  10     5653.79     5766.78    146.54 o 
   3   6  10       80.33       60.74     38.76 o 
   4   6  10     2817.30     2908.83     93.61 o 
   5   6  10     2784.27     2832.68     95.80 o 
   6   6  10      268.45      296.79     50.19 o 
   7   6  10      682.43      744.36     64.71 o 
   8   6  10     1025.15     1094.22     79.30 o 
   9   6  10      146.17      179.69     73.13 o 
  -3   7  10      319.45      278.71     64.03 o 
  -2   7  10      585.10      580.97     63.21 o 
  -1   7  10      556.04      519.82     57.66 o 
   0   7  10       51.29       32.39     44.78 o 
   1   7  10      316.25      224.20     45.95 o 
   2   7  10      654.67      663.97     51.56 o 
   3   7  10      835.84      755.73     53.76 o 
   4   7  10     3670.14     3883.76    117.99 o 
   5   7  10      972.04     1033.96     67.45 o 
   6   7  10        9.13      -24.10     47.87 o 
   7   7  10       65.40      146.20     55.54 o 
   8   7  10      330.95      449.36     68.27 o 
   9   7  10        9.49       44.99     78.07 o 
  -2   8  10        5.24       78.13     60.26 o 
  -1   8  10       20.35      119.36     55.60 o 
   0   8  10        2.05       37.66     49.99 o 
   1   8  10       27.74       45.26     51.50 o 
   2   8  10     2187.97     2103.45     83.54 o 
   3   8  10     2097.30     2040.52     81.76 o 
   4   8  10     1118.89     1303.76     79.16 o 
   5   8  10        4.19       26.36     49.85 o 
   6   8  10       20.26       38.14     58.75 o 
   7   8  10       75.01      132.99     56.91 o 
   8   8  10       25.22      152.57     64.58 o 
  -1   9  10      195.13      208.31     64.16 o 
   0   9  10       27.39       -1.64     62.11 o 
   1   9  10      646.62      499.21     59.78 o 
   2   9  10     2515.21     2190.69     93.27 o 
   3   9  10     3296.22     3175.89    106.07 o 
   4   9  10      105.90       92.17     48.28 o 
   5   9  10      384.24      525.78     66.22 o 
   6   9  10       17.08      106.07     63.89 o 
   7   9  10        7.15       94.36     66.83 o 
   8   9  10      178.22       97.31     65.88 o 
   1  10  10      506.15      430.11     62.45 o 
   2  10  10      833.91      902.41     74.23 o 
   3  10  10      690.21      717.31     64.51 o 
   4  10  10       17.28      -34.31     49.24 o 
   5  10  10       54.77      146.34     70.81 o 
   6  10  10       34.84      -45.61     72.24 o 
   7  10  10       75.86      237.83     67.73 o 
   4  11  10      157.55      199.34     56.84 o 
  -5  -9  11      247.24      161.20     84.37 o 
  -4  -9  11      436.25      487.36     75.12 o 
  -3  -9  11      197.83      212.83     69.57 o 
  -2  -9  11       50.11       51.87     49.76 o 
  -1  -9  11        1.91     -121.41     80.94 o 
   0  -9  11       14.27     -141.96     94.64 o 
  -6  -8  11        4.40     -103.03     68.68 o 
  -5  -8  11      203.00      236.73     70.46 o 
  -4  -8  11      320.70      403.48     68.00 o 
  -3  -8  11       40.56      144.08     62.59 o 
  -2  -8  11      471.51      534.06     65.12 o 
  -1  -8  11      314.85      239.81     83.34 o 
   0  -8  11        2.70      -28.76     77.31 o 
   1  -8  11       58.64      155.58     84.64 o 
   2  -8  11      759.29      775.52    101.62 o 
  -7  -7  11       32.91      -28.49     69.78 o 
  -6  -7  11      292.62      218.79     69.78 o 
  -5  -7  11       55.39       87.86     62.32 o 
  -4  -7  11      130.92      213.31     60.88 o 
  -3  -7  11     1130.03     1093.33     71.97 o 
  -2  -7  11     1836.19     1835.56     84.16 o 
  -1  -7  11      430.29      536.49     87.24 o 
   0  -7  11      585.97      491.88     48.20 o 
   1  -7  11      337.74      236.32     82.65 o 
   2  -7  11       18.82       23.69     78.34 o 
   3  -7  11        1.16      164.01     93.40 o 
  -7  -6  11       71.69      110.32     76.28 o 
  -6  -6  11      330.85      361.22     69.30 o 
  -5  -6  11       31.67       77.52     57.80 o 
  -4  -6  11      964.25      912.20     70.12 o 
  -3  -6  11     3315.13     3130.63    108.20 o 
  -2  -6  11     1810.23     1891.79     87.04 o 
  -1  -6  11      426.79      407.52     53.34 o 
   0  -6  11     1135.47     1088.68     53.51 o 
   1  -6  11     1506.09     1504.08     62.10 o 
   2  -6  11      169.62      169.62     70.33 o 
   3  -6  11     1745.55     2118.65    122.44 o 
   4  -6  11      432.66      456.55     89.91 o 
  -7  -5  11       25.48       41.77     74.09 o 
  -6  -5  11        8.72      -17.19     58.21 o 
  -5  -5  11       33.99       92.65     55.88 o 
  -4  -5  11     2079.66     2001.08     88.82 o 
  -3  -5  11     2749.75     2724.42     97.51 o 
  -2  -5  11      601.75      623.56     53.34 o 
  -1  -5  11       41.03       63.41     44.24 o 
   0  -5  11      420.93      376.02     38.41 o 
   1  -5  11      484.14      498.06     42.12 o 
   2  -5  11      439.00      486.83     51.63 o 
   3  -5  11     2640.86     2534.39    117.51 o 
   4  -5  11      953.28     1116.06     90.87 o 
   5  -5  11       62.69       79.43     82.52 o 
  -7  -4  11       16.88       49.92     69.03 o 
  -6  -4  11       94.25      114.15     63.55 o 
  -5  -4  11     1270.03     1186.25     78.20 o 
  -4  -4  11      632.17      680.61     58.69 o 
  -3  -4  11       88.04        1.23     43.28 o 
  -2  -4  11      415.46      408.75     46.91 o 
  -1  -4  11       81.20       78.34     42.05 o 
   0  -4  11       19.28       -5.29     30.47 o 
   1  -4  11     2831.07     2650.02     94.95 o 
   2  -4  11     2794.30     2664.25     68.18 o 
   3  -4  11      247.46      241.72     60.23 o 
   4  -4  11       44.77      -12.94     68.62 o 
   5  -4  11      119.02       70.12     80.39 o 
   6  -4  11        8.30     -136.14     92.72 o 
  -7  -3  11      141.47      -37.39     67.11 o 
  -6  -3  11      204.38      245.84     62.86 o 
  -5  -3  11     1932.94     1848.23     86.90 o 
  -4  -3  11     2282.51     2393.46     92.86 o 
  -3  -3  11      439.03      326.16     48.14 o 
  -2  -3  11     6195.79     5871.07    152.02 o 
  -1  -3  11     1456.63     1323.48     63.07 o 
   0  -3  11      896.34      876.87     53.96 o 
   1  -3  11     5594.13     5214.99    149.28 o 
   2  -3  11     6505.34     6238.43    115.37 o 
   3  -3  11      224.32      168.89     30.87 o 
   4  -3  11      823.60      766.00     72.38 o 
   5  -3  11      144.49      234.06     74.16 o 
   6  -3  11       26.09       18.49     88.61 o 
   7  -3  11      249.84      319.25    111.76 o 
  -7  -2  11      488.44      404.91     67.25 o 
  -6  -2  11      481.03      433.33     45.23 o 
  -5  -2  11      776.92      710.17     41.23 o 
  -4  -2  11      252.23      289.09     32.69 o 
  -3  -2  11      872.58      898.55     61.29 o 
  -2  -2  11     1727.26     1600.26     41.36 o 
  -1  -2  11    10517.09    10138.03    235.91 o 
   0  -2  11     5948.18     5994.67    150.58 o 
   1  -2  11     4872.72     4803.91     91.73 o 
   2  -2  11      907.51      815.41     37.67 o 
   3  -2  11       32.03       30.55     26.26 o 
   4  -2  11      124.18      108.61     25.41 o 
   5  -2  11     1736.52     1907.14     68.75 o 
   6  -2  11     1427.29     1667.83     71.95 o 
   7  -2  11      316.02      304.18    111.89 o 
  -7  -1  11       23.34       -9.93     61.84 o 
  -6  -1  11      370.48      296.30     45.57 o 
  -5  -1  11      249.81      244.24     39.11 o 
  -4  -1  11      278.91      290.98     37.66 o 
  -3  -1  11     2336.27     2604.18     59.25 o 
  -2  -1  11     1374.14     1362.46     44.24 o 
  -1  -1  11      629.80      550.78     33.31 o 
   0  -1  11     7698.46     7910.49    127.61 o 
   1  -1  11     2917.57     2866.57     55.30 o 
   2  -1  11      487.63      501.97     21.79 o 
   3  -1  11     1310.66     1233.25     34.25 o 
   4  -1  11      190.04      196.83     24.26 o 
   5  -1  11      508.74      562.30     31.69 o 
   6  -1  11     2069.96     2321.45     80.45 o 
   7  -1  11      891.98      976.22     65.25 o 
   8  -1  11        0.51       38.35     81.22 o 
  -7   0  11      132.64      202.97     71.35 o 
  -6   0  11       20.09       52.25     58.28 o 
  -5   0  11       11.99       32.47     38.41 o 
  -4   0  11     1411.06     1541.47     52.00 o 
  -3   0  11     4175.08     4399.75     84.55 o 
  -2   0  11     2682.23     2668.47     58.25 o 
  -1   0  11      699.21      723.11     30.29 o 
   0   0  11      505.16      496.16     24.66 o 
   1   0  11       74.40       82.69     49.58 o 
   2   0  11      211.41      223.00     22.60 o 
   3   0  11     4381.62     4254.81    109.30 o 
   4   0  11     3950.91     3771.83     63.35 o 
   5   0  11      982.86     1026.70     41.69 o 
   6   0  11        6.85      -32.47     43.32 o 
   7   0  11       16.04       26.36     62.38 o 
   8   0  11       15.69      -26.98     71.77 o 
  -7   1  11       70.61       39.99     66.83 o 
  -6   1  11      508.01      544.06     72.93 o 
  -5   1  11     1455.57     1496.80     82.45 o 
  -4   1  11     1485.65     1548.54     65.81 o 
  -3   1  11     1478.20     1476.70     48.60 o 
  -2   1  11      665.04      703.13     33.63 o 
  -1   1  11      119.79      119.67     27.22 o 
   0   1  11    10063.16    10750.48    169.72 o 
   1   1  11     6778.91     6830.47    206.63 o 
   2   1  11     2823.49     2724.54     72.83 o 
   3   1  11     2000.88     1802.69     43.65 o 
   4   1  11     5023.80     5030.75     78.07 o 
   5   1  11     1072.20     1114.52     43.89 o 
   6   1  11      658.66      734.43     60.26 o 
   7   1  11      735.74      812.09     70.94 o 
   8   1  11      295.18      241.87     76.56 o 
  -6   2  11       77.67       81.76     64.51 o 
  -5   2  11     1717.33     1608.76     84.02 o 
  -4   2  11     3691.71     3712.08    116.76 o 
  -3   2  11      446.53      456.84     34.16 o 
  -2   2  11      923.08      865.25     39.03 o 
  -1   2  11     2600.66     2625.95     57.10 o 
   0   2  11      958.31      997.20     41.91 o 
   1   2  11     6837.87     6950.63    226.53 o 
   2   2  11    13277.74    13044.48    259.70 o 
   3   2  11     4407.88     4278.56    174.17 o 
   4   2  11      961.09      884.42     36.34 o 
   5   2  11      401.11      400.72     32.67 o 
   6   2  11      883.97      863.72     62.32 o 
   7   2  11      971.01     1191.18     79.71 o 
   8   2  11      498.79      514.82     73.13 o 
   9   2  11      259.35      353.14     80.46 o 
  -6   3  11       19.54      -11.23     76.56 o 
  -5   3  11       82.76      -29.79     66.49 o 
  -4   3  11      677.21      639.59     68.00 o 
  -3   3  11       27.66       54.78     42.59 o 
  -2   3  11     2532.39     2502.79     74.74 o 
  -1   3  11     3711.83     3760.11     73.43 o 
   0   3  11      659.60      639.00     47.76 o 
   1   3  11       17.27       21.42     31.09 o 
   2   3  11     3252.84     3404.94     67.14 o 
   3   3  11     7462.81     7127.48    120.14 o 
   4   3  11      415.49      461.96     29.75 o 
   5   3  11     4256.99     4294.83    122.51 o 
   6   3  11     1679.81     1578.15     77.11 o 
   7   3  11       26.24       99.57     60.06 o 
   8   3  11      162.05      194.48     66.36 o 
   9   3  11      532.59      599.32     85.60 o 
  -5   4  11        1.61       34.99     67.38 o 
  -4   4  11      629.01      552.14     72.18 o 
  -3   4  11     1264.47     1183.99     71.56 o 
  -2   4  11     1224.59     1320.06     66.83 o 
  -1   4  11      512.74      518.01     31.51 o 
   0   4  11      463.48      500.87     31.57 o 
   1   4  11      223.12      312.28     25.88 o 
   2   4  11       49.51       68.69     23.15 o 
   3   4  11      377.44      447.65     45.81 o 
   4   4  11     3003.60     3034.37     65.49 o 
   5   4  11     3394.32     3468.16    105.25 o 
   6   4  11      596.92      553.44     55.54 o 
   7   4  11       37.42       75.26     53.07 o 
   8   4  11       88.94      136.96     64.10 o 
   9   4  11        0.47      -41.36     80.26 o 
  -4   5  11      917.46     1024.99     78.54 o 
  -2   5  11     2015.74     1997.17     83.68 o 
  -1   5  11      160.79      116.07     43.42 o 
   0   5  11      509.57      517.83     33.00 o 
   1   5  11      140.56      183.63     26.42 o 
   2   5  11       63.43       62.10     24.26 o 
   3   5  11     9130.63     9024.49    151.04 o 
   4   5  11    11903.83    11859.65    270.76 o 
   5   5  11      923.43      931.65     60.26 o 
   6   5  11      411.39      476.54     55.54 o 
   7   5  11       56.72       34.86     53.21 o 
   8   5  11       73.25       18.83     62.52 o 
   9   5  11       77.31       34.10     73.07 o 
  -4   6  11      331.25      233.31     69.71 o 
  -3   6  11     1017.22      853.86     72.45 o 
  -2   6  11      543.60      558.17     60.67 o 
  -1   6  11      111.87       37.53     45.95 o 
   0   6  11      330.90      286.99     46.84 o 
   1   6  11      341.69      359.94     32.64 o 
   2   6  11     1023.06      974.72     59.10 o 
   3   6  11     8022.63     7398.82    180.10 o 
   4   6  11     4632.44     4686.94    129.70 o 
   5   6  11      260.01      284.80     49.37 o 
   6   6  11      183.16      155.24     49.72 o 
   7   6  11       50.80       87.65     53.69 o 
   8   6  11        5.09       46.50     60.60 o 
   9   6  11      342.97      312.54     78.07 o 
  -3   7  11        0.63      -42.66     61.70 o 
  -2   7  11      127.97      119.43     57.25 o 
  -1   7  11       57.71      108.06     51.56 o 
   0   7  11       17.37       27.46     46.29 o 
   1   7  11      566.73      527.35     52.73 o 
   2   7  11     3088.30     2921.98     96.35 o 
   3   7  11     1607.15     1424.42     70.40 o 
   4   7  11      128.63      149.69     43.28 o 
   5   7  11      475.31      503.11     55.26 o 
   6   7  11        7.63        4.04     49.24 o 
   7   7  11        8.75       12.33     54.30 o 
   8   7  11      284.70      291.86     67.45 o 
  -2   8  11      693.12      716.83     74.71 o 
  -1   8  11      686.66      676.57     67.52 o 
   0   8  11        8.19      -17.67     51.56 o 
   1   8  11      160.33      162.16     49.92 o 
   2   8  11     1311.80     1134.89     69.09 o 
   3   8  11      105.28      104.77     47.73 o 
   4   8  11     1286.32     1206.04     71.42 o 
   5   8  11     1440.35     1425.58     80.60 o 
   6   8  11       69.10      100.73     54.71 o 
   7   8  11        8.24      -61.01     62.52 o 
   8   8  11      601.84      701.42     76.56 o 
  -1   9  11      433.19      551.18     72.93 o 
   0   9  11      691.45      675.54     69.92 o 
   1   9  11      134.53      189.07     54.58 o 
   2   9  11        3.37       20.61     49.85 o 
   3   9  11      385.31      439.36     56.63 o 
   4   9  11     1614.51     1402.71     76.15 o 
   5   9  11      496.55      656.85     72.31 o 
   6   9  11      430.39      511.53     69.23 o 
   7   9  11      332.74      357.87     67.86 o 
   1  10  11      162.42      144.90     60.12 o 
   2  10  11       25.43       13.70     54.10 o 
   3  10  11     1004.22      873.78     74.16 o 
   4  10  11      670.38      641.85     63.89 o 
   5  10  11      416.00      555.43     89.71 o 
   6  10  11       93.36      191.88     80.12 o 
  -4  -9  12        1.32        4.73     76.01 o 
  -3  -9  12      168.83      110.66     71.42 o 
  -2  -9  12      688.27      714.52     59.92 o 
  -1  -9  12      157.80       93.06     93.75 o 
  -5  -8  12       14.15      -98.40     65.60 o 
  -4  -8  12      131.97       32.87     69.71 o 
  -3  -8  12      382.20      407.45     71.97 o 
  -2  -8  12      144.40      214.89     63.27 o 
  -1  -8  12       44.73       51.27     45.30 o 
   0  -8  12       12.92       -3.08     87.04 o 
   1  -8  12       10.43       97.38     85.39 o 
  -6  -7  12      114.58      133.26     69.78 o 
  -5  -7  12      221.23      109.36     64.44 o 
  -4  -7  12      975.19      957.95     82.11 o 
  -3  -7  12      870.56      923.64     71.56 o 
  -2  -7  12       35.54      158.73     58.41 o 
  -1  -7  12      322.83      378.89     47.37 o 
   0  -7  12        1.34      -40.72     43.20 o 
   1  -7  12       96.62       48.28     82.38 o 
   2  -7  12     1104.01     1136.61    104.22 o 
   3  -7  12      709.77      795.99     99.64 o 
  -7  -6  12      195.08      162.16     80.46 o 
  -6  -6  12      213.88      376.43     70.46 o 
  -5  -6  12      606.28      745.46     72.04 o 
  -4  -6  12     1521.24     1646.63     94.57 o 
  -3  -6  12      508.25      487.50     61.22 o 
  -2  -6  12      127.20      137.71     56.56 o 
  -1  -6  12      412.18      372.52     50.67 o 
   0  -6  12     1249.49     1365.95    102.58 o 
   1  -6  12      982.83      992.25     55.93 o 
   2  -6  12     1131.83     1209.12     90.46 o 
   3  -6  12      810.74      856.32     95.05 o 
   4  -6  12       39.07      -55.67     91.28 o 
  -7  -5  12       55.26      -69.85     73.34 o 
  -6  -5  12      139.91       79.30     62.73 o 
  -5  -5  12      929.40      714.44     69.57 o 
  -4  -5  12      450.37      509.34     61.01 o 
  -3  -5  12       25.30      -71.18     47.46 o 
  -2  -5  12      132.17       51.08     46.15 o 
  -1  -5  12      612.00      620.83     53.41 o 
   0  -5  12      661.23      724.54     44.95 o 
   1  -5  12     4068.10     4324.24     96.45 o 
   2  -5  12      853.81      873.43     48.31 o 
   3  -5  12        0.72        6.23     71.15 o 
   4  -5  12        0.92      134.29     81.49 o 
   5  -5  12        6.83     -103.54     90.19 o 
  -7  -4  12        1.20      -25.20     71.90 o 
  -6  -4  12       26.22      -21.84     57.38 o 
  -5  -4  12       95.45      108.74     55.40 o 
  -4  -4  12        2.34      -40.47     48.69 o 
  -3  -4  12      739.63      675.06     59.17 o 
  -2  -4  12     2607.78     2468.58     91.21 o 
  -1  -4  12      693.89      777.30     55.19 o 
   0  -4  12       90.52       51.29     34.49 o 
   1  -4  12      430.28      407.73     55.36 o 
   2  -4  12      380.83      397.57     38.75 o 
   3  -4  12      445.06      422.03     40.00 o 
   4  -4  12      448.56      475.04     77.38 o 
   5  -4  12      291.78      245.15     85.39 o 
   6  -4  12      102.15       88.41     98.06 o 
  -7  -3  12        1.25     -103.20     70.46 o 
  -6  -3  12       86.42      123.81     66.77 o 
  -5  -3  12      606.55      668.62     70.46 o 
  -4  -3  12      541.56      611.38     60.67 o 
  -3  -3  12     2315.16     2332.24     91.08 o 
  -2  -3  12     3167.09     3040.37     99.91 o 
  -1  -3  12     1857.21     1814.20     76.35 o 
   0  -3  12      226.02      305.82     43.83 o 
   1  -3  12     2665.39     2587.75     65.66 o 
   2  -3  12     1414.67     1428.15     51.03 o 
   3  -3  12      195.32      163.39     33.43 o 
   4  -3  12      989.52     1048.95     48.43 o 
   5  -3  12     1464.79     1472.08    105.59 o 
   6  -3  12      554.64      502.63     96.83 o 
  -6  -2  12        3.71       40.20     64.99 o 
  -5  -2  12      508.96      495.85     67.93 o 
  -4  -2  12     4459.81     4499.31    134.35 o 
  -3  -2  12     4151.17     4005.51    121.21 o 
  -2  -2  12     1313.58     1319.72     69.16 o 
  -1  -2  12      189.54       86.21     35.54 o 
   0  -2  12        1.00        2.60     36.36 o 
   1  -2  12     2017.49     2058.99     55.10 o 
   2  -2  12     6544.04     6152.17    153.32 o 
   3  -2  12     2752.95     2708.08     76.90 o 
   4  -2  12     1115.30     1109.14     46.86 o 
   5  -2  12      615.71      719.43     82.17 o 
   6  -2  12      263.48      225.43     93.20 o 
   7  -2  12       12.58       78.27    108.74 o 
  -7  -1  12      207.54      231.46     66.70 o 
  -6  -1  12       31.74       75.39     59.37 o 
  -5  -1  12       39.72       58.11     38.85 o 
  -4  -1  12     1183.92     1168.59     49.31 o 
  -3  -1  12     4497.98     4662.85     88.92 o 
  -2  -1  12      741.24      784.96     34.73 o 
  -1  -1  12     1963.74     1927.52     47.09 o 
   0  -1  12     3353.44     3337.72     64.48 o 
   1  -1  12      146.07      193.77     18.70 o 
   2  -1  12      778.29      732.77     34.59 o 
   3  -1  12     4375.59     4095.43     91.20 o 
   4  -1  12     4018.29     4077.05     74.35 o 
   5  -1  12       56.16       22.46     27.85 o 
   6  -1  12      947.93     1101.28     61.91 o 
   7  -1  12      149.28      106.18     55.12 o 
  -7   0  12       78.15        1.64     71.22 o 
  -6   0  12      139.93      175.92     62.59 o 
  -5   0  12       21.08        0.16     38.69 o 
  -4   0  12      537.41      545.35     64.68 o 
  -3   0  12      103.36      107.83     31.83 o 
  -2   0  12     1004.11     1084.93     40.36 o 
  -1   0  12     1929.97     1893.72     47.28 o 
   0   0  12     5318.03     5421.40     93.81 o 
   1   0  12     1420.62     1416.78     37.71 o 
   2   0  12       36.26       65.16     20.42 o 
   3   0  12      513.69      570.21     35.23 o 
   4   0  12      368.11      393.38     27.25 o 
   5   0  12      131.86      163.31     35.66 o 
   6   0  12     1890.62     2008.35     61.18 o 
   7   0  12      838.16      979.38     79.64 o 
   8   0  12       19.48      -39.65     72.93 o 
  -6   1  12       14.02       72.66     66.49 o 
  -5   1  12      193.75      248.30     59.03 o 
  -4   1  12        4.71        9.21     37.22 o 
  -3   1  12     2150.11     2290.42     60.22 o 
  -2   1  12    11661.50    12149.95    194.62 o 
  -1   1  12     4087.99     4187.31     78.81 o 
   0   1  12      130.57      119.48     22.16 o 
   1   1  12      217.61      226.96     22.55 o 
   2   1  12      690.64      673.74     29.60 o 
   3   1  12        1.43       11.91     20.97 o 
   4   1  12     2908.63     2814.03     72.35 o 
   5   1  12     6044.57     5986.17    116.47 o 
   6   1  12      715.30      837.63     66.49 o 
   7   1  12      145.75      151.20     58.07 o 
   8   1  12      128.45      164.01     74.78 o 
  -6   2  12       17.73      -58.55     63.68 o 
  -5   2  12        1.54       35.75     62.86 o 
  -4   2  12       97.93      100.39     49.65 o 
  -3   2  12     1748.46     1759.29     55.77 o 
  -2   2  12     9827.79    10238.14    239.88 o 
  -1   2  12     7941.01     8168.56    136.37 o 
   0   2  12      101.02      144.56     23.45 o 
   1   2  12      372.44      360.12     26.36 o 
   2   2  12      370.15      371.48     25.95 o 
   3   2  12      108.85      139.15     23.00 o 
   4   2  12    10224.55     9714.96    159.33 o 
   5   2  12     7779.70     7702.81    133.52 o 
   6   2  12      626.58      568.71     56.97 o 
   7   2  12      115.51      270.01     59.44 o 
   8   2  12       15.66      -36.70     64.16 o 
  -5   3  12       64.68      -23.97     62.18 o 
  -4   3  12      747.17      674.65     64.92 o 
  -3   3  12     2641.39     2506.17     90.53 o 
  -2   3  12      257.60      265.28     36.19 o 
  -1   3  12       28.22       42.02     26.12 o 
   0   3  12      221.54      211.00     26.73 o 
   1   3  12        7.17       38.47     52.08 o 
   2   3  12      284.23      293.66     25.85 o 
   3   3  12     5313.83     4888.49     88.94 o 
   4   3  12     4245.05     4217.49    134.90 o 
   5   3  12     1403.01     1410.82     47.47 o 
   6   3  12       26.60       -6.57     46.70 o 
   7   3  12        7.43       34.86     61.43 o 
   8   3  12       16.28       32.12     63.41 o 
   9   3  12      143.69      277.75     79.78 o 
  -5   4  12        1.89        7.05     66.90 o 
  -4   4  12      454.21      344.58     62.93 o 
  -3   4  12     1416.04     1388.33     76.49 o 
  -2   4  12       42.84       39.51     43.96 o 
  -1   4  12     3665.99     3577.07     88.23 o 
   0   4  12     1896.26     1890.74     65.81 o 
   1   4  12      509.32      571.44     30.21 o 
   2   4  12      853.70      828.85     35.88 o 
   3   4  12     7587.92     7667.47    130.14 o 
   4   4  12     2340.15     2324.37     57.04 o 
   5   4  12     1031.53     1098.53     64.58 o 
   6   4  12     1550.63     1526.73     77.72 o 
   7   4  12        4.65        7.19     53.28 o 
   8   4  12        3.62      -23.69     63.34 o 
   9   4  12      394.30      288.84     79.71 o 
  -4   5  12       29.70       28.14     62.79 o 
  -3   5  12       26.08      -63.07     54.30 o 
  -2   5  12      170.68      119.56     50.33 o 
  -1   5  12     4490.23     4469.73    127.85 o 
   0   5  12     2851.78     2870.70     66.12 o 
   1   5  12     1239.51     1191.98     43.76 o 
   2   5  12     1300.98     1345.61     91.93 o 
   3   5  12     1163.93     1194.54     44.59 o 
   4   5  12       21.77      -29.45     39.31 o 
   5   5  12     2672.31     2733.04     95.80 o 
   6   5  12     1659.17     1742.98     83.89 o 
   7   5  12      342.39      473.60     62.45 o 
   8   5  12      298.23      246.93     68.14 o 
   9   5  12      194.97      165.79     76.83 o 
  -3   6  12      272.57      269.81     63.82 o 
  -2   6  12     1785.00     1671.08     85.32 o 
  -1   6  12      864.68      801.81     62.73 o 
   0   6  12      684.93      720.26     57.66 o 
   1   6  12     2246.76     2197.25     59.55 o 
   2   6  12     2563.61     2655.06     63.43 o 
   3   6  12       11.96      -16.64     40.74 o 
   4   6  12     3501.92     3442.27    107.85 o 
   5   6  12     1718.08     1627.80     78.07 o 
   6   6  12      364.77      354.10     56.08 o 
   7   6  12      549.91      559.33     70.67 o 
   8   6  12      512.74      532.90     74.09 o 
  -2   7  12      834.03      735.39     70.53 o 
  -1   7  12      629.07      630.89     63.62 o 
   0   7  12       63.32       85.26     49.30 o 
   1   7  12       18.43      -39.58     43.48 o 
   2   7  12      278.25      296.51     48.89 o 
   3   7  12       78.29       91.90     44.99 o 
   4   7  12     1930.03     1908.56     85.87 o 
   5   7  12     1521.70     1435.17     77.31 o 
   6   7  12      163.07       45.74     51.98 o 
   7   7  12      103.91       34.92     56.49 o 
   8   7  12      219.42      324.11     69.23 o 
  -1   8  12       26.49      101.49     60.40 o 
   0   8  12        2.35        5.20     52.52 o 
   1   8  12      380.90      406.01     55.81 o 
   2   8  12      507.79      548.31     56.56 o 
   3   8  12      999.59      925.14     63.41 o 
   4   8  12      389.66      273.64     52.73 o 
   5   8  12       94.38       52.11     54.51 o 
   6   8  12       44.52        9.18     55.33 o 
   7   8  12        4.11      -12.26     57.25 o 
   8   8  12       63.53       58.14     73.27 o 
   0   9  12      349.67      342.05     66.29 o 
   1   9  12      275.73      214.68     64.44 o 
   2   9  12     1268.16     1266.51     77.65 o 
   3   9  12      750.04      819.28     70.33 o 
   4   9  12      327.51      305.00     54.99 o 
   5   9  12       12.08      -10.27     61.90 o 
   6   9  12       31.43      130.11     72.72 o 
   7   9  12       99.92       59.64     65.33 o 
   2  10  12      214.00      160.17     59.03 o 
   3  10  12      247.66      239.67     59.03 o 
   4  10  12       69.55       62.66     55.13 o 
   5  10  12        0.90       16.57     76.01 o 
   6  10  12      293.33      349.03     79.16 o 
  -5  -8  13       39.65       71.77     70.94 o 
  -4  -8  13      133.87       67.31     65.60 o 
  -3  -8  13       28.15      -55.54     67.79 o 
  -2  -8  13      170.90      119.43     65.26 o 
  -1  -8  13       60.33        6.27     49.65 o 
   0  -8  13       45.71      -18.63     88.06 o 
   1  -8  13      158.70      141.07     96.49 o 
  -5  -7  13        1.82      -53.41     62.52 o 
  -4  -7  13        8.55      -10.07     59.44 o 
  -3  -7  13      334.86      229.33     68.48 o 
  -2  -7  13      194.81      166.33     56.02 o 
  -1  -7  13     1491.49     1507.85     68.51 o 
   0  -7  13      189.75      180.51     47.66 o 
   1  -7  13      156.14      194.75     79.98 o 
   2  -7  13        0.16      -99.77     88.75 o 
  -6  -6  13        2.50       96.55     68.07 o 
  -5  -6  13       21.29      123.54     63.21 o 
  -4  -6  13      249.97      134.70     60.26 o 
  -3  -6  13     1151.83     1161.74     80.67 o 
  -2  -6  13     1806.84     1656.29     85.05 o 
  -1  -6  13      387.97      401.76     56.22 o 
   0  -6  13     1291.53     1284.58     68.99 o 
   1  -6  13       76.63       72.25     46.53 o 
   2  -6  13      316.04      298.43     82.45 o 
   3  -6  13      563.52      487.43     91.90 o 
   4  -6  13      215.63      176.54     98.06 o 
  -6  -5  13       19.56       46.15     71.70 o 
  -5  -5  13       18.18      -16.09     59.85 o 
  -4  -5  13       79.48       18.01     55.26 o 
  -3  -5  13     1490.84     1431.75     83.48 o 
  -2  -5  13     2765.94     2818.37    103.61 o 
  -1  -5  13      556.18      661.02     59.03 o 
   0  -5  13        8.77       79.37     46.50 o 
   1  -5  13      183.08      153.97     43.30 o 
   2  -5  13      176.48      244.98     43.49 o 
   3  -5  13      439.74      357.53     83.00 o 
   4  -5  13      749.53      630.89     99.16 o 
   5  -5  13      409.37      399.78    100.32 o 
  -7  -4  13       87.97      -64.16     76.97 o 
  -6  -4  13      243.11      281.10     75.19 o 
  -5  -4  13       64.40        3.90     59.23 o 
  -4  -4  13      227.21      193.93     56.77 o 
  -3  -4  13      168.25      156.06     52.11 o 
  -2  -4  13      264.53      304.18     50.81 o 
  -1  -4  13      305.33      339.38     50.95 o 
   0  -4  13      984.67     1014.59     48.98 o 
   1  -4  13     2213.72     2424.27     69.21 o 
   2  -4  13      492.23      488.46     42.31 o 
   3  -4  13       12.87        4.69     36.68 o 
   4  -4  13      243.98      183.39     80.53 o 
   5  -4  13      603.90      649.86     99.29 o 
  -7  -3  13      418.03      546.87     86.56 o 
  -6  -3  13      114.63       42.66     63.14 o 
  -5  -3  13       39.92      -15.68     58.14 o 
  -4  -3  13      457.45      517.15     61.70 o 
  -3  -3  13      174.15      271.65     52.39 o 
  -2  -3  13      895.77      914.94     62.93 o 
  -1  -3  13     2826.94     2684.15     96.42 o 
   0  -3  13     3033.14     2925.40     98.61 o 
   1  -3  13      981.46      969.12     45.94 o 
   2  -3  13     1265.36     1327.89     52.77 o 
   3  -3  13      109.37      110.05     32.84 o 
   4  -3  13       11.39       -5.03     36.99 o 
   5  -3  13      107.00      180.85     82.38 o 
   6  -3  13      141.27      177.63     99.16 o 
  -6  -2  13      127.85       94.36     76.01 o 
  -5  -2  13        6.26       44.10     55.74 o 
  -4  -2  13      295.95      316.64     62.45 o 
  -3  -2  13       43.17       96.90     51.08 o 
  -2  -2  13     2703.59     2578.15     96.42 o 
  -1  -2  13    12183.68    11777.61    275.76 o 
   0  -2  13     4623.69     4677.63    131.34 o 
   1  -2  13      220.84      210.47     33.17 o 
   2  -2  13        4.37      -27.36     28.80 o 
   3  -2  13     1302.56     1289.48     49.46 o 
   4  -2  13        3.19      -29.30     33.63 o 
   5  -2  13     2005.65     2258.83    121.41 o 
   6  -2  13     1868.17     2142.90    142.16 o 
   7  -2  13      133.21      192.15    111.28 o 
  -5  -1  13       92.44      143.66     40.16 o 
  -4  -1  13      138.82      110.31     36.66 o 
  -3  -1  13      138.81      218.10     50.30 o 
  -2  -1  13     2050.12     2003.58     52.93 o 
  -1  -1  13     5393.44     5303.99     93.79 o 
   0  -1  13     3413.71     3324.29    102.92 o 
   1  -1  13       48.62       50.62     26.84 o 
   2  -1  13      182.51      177.89     28.54 o 
   3  -1  13       29.50       19.39     29.81 o 
   4  -1  13      351.08      330.20     45.81 o 
   5  -1  13     2008.87     1998.53     93.51 o 
   6  -1  13     1727.87     1974.99    131.20 o 
   7  -1  13      146.72       33.14    101.69 o 
  -6   0  13      177.80      197.63     63.96 o 
  -5   0  13        5.58      -10.21     42.28 o 
  -4   0  13       11.42        5.88     37.64 o 
  -3   0  13     2758.68     2942.38     69.13 o 
  -2   0  13     4405.07     4455.44     85.88 o 
  -1   0  13       45.32       39.39     25.06 o 
   0   0  13     2842.96     2825.89     59.65 o 
   1   0  13      134.82      145.91     22.09 o 
   2   0  13      673.27      645.16     36.29 o 
   3   0  13      843.62      759.99     32.82 o 
   4   0  13     5589.24     5230.30    128.22 o 
   5   0  13     1741.54     1680.73     48.04 o 
   6   0  13       34.74       43.59     31.79 o 
   7   0  13        5.54       51.56     68.75 o 
   8   0  13        5.59      -67.52     71.42 o 
  -6   1  13      441.60      460.04     74.57 o 
  -5   1  13      537.26      596.86     66.90 o 
  -4   1  13      342.52      340.27     40.95 o 
  -3   1  13      672.97      781.03     48.21 o 
  -2   1  13     1027.71     1020.41     43.56 o 
  -1   1  13      163.65      188.97     29.63 o 
   0   1  13     6206.64     6455.25    111.35 o 
   1   1  13     5394.59     5506.29     96.51 o 
   2   1  13      224.62      250.79     24.28 o 
   3   1  13     1837.63     1654.92     77.96 o 
   4   1  13     2710.36     2694.18     61.30 o 
   5   1  13     1490.64     1393.85     51.29 o 
   6   1  13      808.28      929.00     66.63 o 
   7   1  13      899.11     1055.53     79.85 o 
   8   1  13       36.42       65.53     74.37 o 
  -5   2  13      426.16      484.14     72.59 o 
  -4   2  13     1341.41     1403.60     79.64 o 
  -3   2  13     1051.63     1104.14     49.86 o 
  -2   2  13      335.74      356.09     34.06 o 
  -1   2  13     3223.69     3287.95     70.80 o 
   0   2  13     2685.82     2799.70     61.67 o 
   1   2  13     2141.60     2147.98     81.97 o 
   2   2  13     4912.72     4695.23    124.70 o 
   3   2  13     4103.98     3912.33     75.68 o 
   4   2  13     1438.62     1513.43     60.53 o 
   5   2  13     1753.26     1731.92     52.82 o 
   6   2  13      466.63      513.38     61.15 o 
   7   2  13      320.99      358.83     67.66 o 
   8   2  13      400.38      509.75     80.87 o 
  -5   3  13        1.33       16.09     64.03 o 
  -4   3  13      410.05      331.23     58.96 o 
  -3   3  13      417.29      387.04     51.98 o 
  -2   3  13      767.81      858.36     79.81 o 
  -1   3  13     6305.21     6461.75    115.33 o 
   0   3  13     1083.41      994.09     40.16 o 
   1   3  13       27.00       27.46     23.75 o 
   2   3  13     2424.62     2424.40     79.67 o 
   3   3  13     4278.39     4120.85     80.00 o 
   4   3  13       39.15       27.29     48.07 o 
   5   3  13     3734.03     3687.08     79.01 o 
   6   3  13     1521.48     1500.64     83.34 o 
   7   3  13       26.95       13.28     55.06 o 
   8   3  13      220.77      266.93     76.76 o 
  -4   4  13      158.89      268.78     64.51 o 
  -3   4  13      187.40      246.11     55.95 o 
  -2   4  13      290.50      370.47     56.22 o 
  -1   4  13     1016.99     1042.87     45.15 o 
   0   4  13     1525.66     1362.83     52.45 o 
   1   4  13        6.33       15.94     35.23 o 
   2   4  13      211.21      233.79     27.11 o 
   3   4  13       57.96       57.76     27.77 o 
   4   4  13      913.72      929.16     40.94 o 
   5   4  13     1133.17     1112.16     70.60 o 
   6   4  13      988.70     1160.78     72.18 o 
   7   4  13      205.87      221.73     64.03 o 
   8   4  13       19.33       23.76     73.27 o 
  -4   5  13      177.42      218.93     74.50 o 
  -2   5  13     1710.61     1780.58     84.30 o 
  -1   5  13        5.66      -43.14     45.74 o 
   0   5  13      141.54       86.85     31.13 o 
   1   5  13       37.89       61.46     28.91 o 
   2   5  13      614.70      689.03     64.92 o 
   3   5  13     3678.83     3662.79     78.80 o 
   4   5  13     4492.71     4415.93     92.93 o 
   5   5  13      459.35      590.90     58.89 o 
   6   5  13       10.92       32.60     56.08 o 
   7   5  13       58.50       54.23     55.88 o 
   8   5  13        4.14      -15.89     71.15 o 
  -3   6  13      326.13      381.77     68.89 o 
  -1   6  13      125.37      142.57     53.48 o 
   0   6  13      609.19      578.92     56.84 o 
   1   6  13     1767.26     1852.60     66.32 o 
   2   6  13     1056.61     1068.27     47.27 o 
   3   6  13     2081.00     2061.61     82.11 o 
   4   6  13     1954.94     2122.56     85.05 o 
   5   6  13      783.14      833.11     61.97 o 
   6   6  13        6.61      -50.33     48.83 o 
   7   6  13       46.31       36.43     57.93 o 
   8   6  13      267.22      214.61     69.03 o 
  -2   7  13        5.32       32.25     60.95 o 
  -1   7  13       18.14       92.45     57.32 o 
   0   7  13      533.55      428.81     58.89 o 
   1   7  13      572.18      591.24     56.70 o 
   2   7  13     1901.32     2011.97     83.95 o 
   3   7  13      564.40      550.50     55.40 o 
   4   7  13       39.48       14.38     50.19 o 
   5   7  13      106.81       57.18     50.74 o 
   6   7  13        3.66       40.20     60.19 o 
   7   7  13      428.73      340.75     65.40 o 
   8   7  13      522.69      482.84     74.16 o 
  -1   8  13      745.10      652.87     72.24 o 
   0   8  13      236.15      227.83     59.10 o 
   1   8  13      138.93       85.60     52.52 o 
   2   8  13        5.37       50.61     49.65 o 
   3   8  13       47.79      -12.19     47.59 o 
   4   8  13        6.40      -69.54     46.36 o 
   5   8  13      256.11      198.52     66.15 o 
   6   8  13      274.10      321.85     70.40 o 
   7   8  13      431.18      555.22     69.44 o 
   1   9  13       13.23      -40.88     56.43 o 
   2   9  13      249.17      287.47     65.94 o 
   3   9  13      196.51      214.75     55.74 o 
   4   9  13       88.56       90.05     53.62 o 
   5   9  13      481.43      447.16     73.13 o 
   6   9  13      895.44      981.09     83.61 o 
   7   9  13      328.64      269.94     71.97 o 
   3  10  13      256.20      251.32     66.49 o 
   4  10  13      380.98      353.76     62.38 o 
   5  10  13      350.19      432.92     87.17 o 
  -3  -8  14       51.09       30.61     65.12 o 
  -2  -8  14      189.33      241.80     70.88 o 
  -1  -8  14      158.91      240.63     54.51 o 
   0  -8  14      140.72       61.77     85.94 o 
  -5  -7  14      208.17      183.59     70.94 o 
  -4  -7  14      200.86      100.87     74.78 o 
  -3  -7  14      114.93       59.58     62.18 o 
  -2  -7  14       16.76      135.31     57.32 o 
  -1  -7  14        0.67       -1.87     48.21 o 
   0  -7  14       28.37       35.58    123.26 o 
   1  -7  14      244.87      306.44     89.91 o 
   2  -7  14      575.59      636.51    101.35 o 
  -5  -6  14      151.08      196.60     69.03 o 
  -4  -6  14       38.45      -17.33     59.78 o 
  -3  -6  14      462.64      444.56     64.44 o 
  -2  -6  14      127.26      210.30     56.97 o 
  -1  -6  14      401.23      342.67     64.92 o 
   0  -6  14     1819.42     1898.87     73.64 o 
   1  -6  14     1055.02     1202.44     63.52 o 
   2  -6  14      196.71       87.24     81.76 o 
   3  -6  14      114.74      120.66     88.20 o 
  -6  -5  14      296.71      300.00     73.61 o 
  -5  -5  14       68.89      152.78     66.42 o 
  -4  -5  14      334.12      289.32     63.96 o 
  -3  -5  14        1.41      123.54     56.08 o 
  -2  -5  14        1.27      -24.79     50.54 o 
  -1  -5  14      359.11      301.17     62.11 o 
   0  -5  14     3144.99     3420.35     88.75 o 
   1  -5  14     1476.73     1568.07    121.62 o 
   2  -5  14      142.80      191.94     45.39 o 
   3  -5  14        1.02       94.36     80.46 o 
   4  -5  14       23.72       13.90     92.72 o 
  -6  -4  14       12.10       25.75     75.39 o 
  -5  -4  14        0.27       86.35     61.36 o 
  -4  -4  14        8.59      -15.34     56.36 o 
  -3  -4  14       20.29       11.71     52.59 o 
  -2  -4  14      752.60      789.69     65.26 o 
  -1  -4  14     2225.71     2203.09     93.47 o 
   0  -4  14      280.20      384.69     55.67 o 
   1  -4  14      187.14      210.36     47.04 o 
   2  -4  14       13.59       -9.03     40.49 o 
   3  -4  14       46.55       87.42     40.68 o 
   4  -4  14      118.03       89.16     81.35 o 
   5  -4  14      492.10      548.79     99.84 o 
  -6  -3  14      246.68      239.06     77.52 o 
  -5  -3  14      432.03      394.44     68.20 o 
  -4  -3  14      236.57      258.44     67.04 o 
  -3  -3  14       43.17       47.32     51.63 o 
  -2  -3  14     3021.75     2918.35    107.58 o 
  -1  -3  14     2292.17     2221.92     87.31 o 
   0  -3  14        1.76       34.19     36.16 o 
   1  -3  14     2597.55     2708.39     97.89 o 
   2  -3  14      546.13      676.38     83.85 o 
   3  -3  14       19.65       47.79     37.09 o 
   4  -3  14      374.58      342.97     43.62 o 
   5  -3  14     1733.91     2056.54    129.29 o 
   6  -3  14      308.46      348.83    103.74 o 
  -6  -2  14      288.19      238.37     77.18 o 
  -5  -2  14      632.27      489.07     75.05 o 
  -4  -2  14      534.36      639.66     68.82 o 
  -3  -2  14     3193.51     3229.51    115.59 o 
  -2  -2  14      718.92      733.47     63.82 o 
  -1  -2  14      474.38      385.60     55.26 o 
   0  -2  14      414.29      398.75     53.34 o 
   1  -2  14     2420.95     2452.10     86.80 o 
   2  -2  14     1498.89     1529.27     55.23 o 
   3  -2  14     1959.65     1878.58     59.01 o 
   4  -2  14      944.71      946.69     98.57 o 
   5  -2  14      633.57      765.59     89.84 o 
   6  -2  14       60.37      140.72     95.73 o 
  -5  -1  14       28.36        0.48     67.52 o 
  -4  -1  14      156.28       36.77     63.14 o 
  -3  -1  14     2530.49     2717.43    109.15 o 
  -2  -1  14     2072.95     2172.27     97.17 o 
  -1  -1  14      930.33      971.44     63.82 o 
   0  -1  14     4554.61     4541.01    130.93 o 
   1  -1  14      844.10     1001.77     62.25 o 
   2  -1  14      122.39       78.82     38.76 o 
   3  -1  14     2510.02     2343.78    157.91 o 
   4  -1  14     3943.91     3871.48     91.93 o 
   5  -1  14        0.40      -56.71     38.34 o 
   6  -1  14      655.97      826.33    103.33 o 
   7  -1  14      144.29      317.81    114.09 o 
  -6   0  14      259.75      223.03     67.52 o 
  -5   0  14       46.04       69.03     60.53 o 
  -4   0  14       36.70        6.89     45.09 o 
  -3   0  14        5.26      -17.93     50.30 o 
  -2   0  14      263.94      241.85     34.42 o 
  -1   0  14     1937.65     2115.12     54.68 o 
   0   0  14     3176.70     3126.77     81.04 o 
   1   0  14     1163.27     1169.75     37.75 o 
   2   0  14       92.05      101.95     33.04 o 
   3   0  14      139.94      127.69     25.66 o 
   4   0  14      870.60      868.73     40.57 o 
   5   0  14      249.57      206.71     34.14 o 
   6   0  14     1025.46     1151.91     85.56 o 
   7   0  14      435.56      499.41     71.90 o 
  -5   1  14       38.24      121.21     62.59 o 
  -4   1  14        0.68        7.70     38.55 o 
  -3   1  14      867.50      823.58     44.73 o 
  -2   1  14     3250.54     3485.02     76.77 o 
  -1   1  14     2292.59     2345.72     57.56 o 
   0   1  14      875.82      855.62     36.21 o 
   1   1  14       51.25       15.45     24.24 o 
   2   1  14      175.74      189.28     25.20 o 
   3   1  14       19.56      -29.21     24.39 o 
   4   1  14     4162.32     3941.10     79.21 o 
   5   1  14     1190.37     1138.11    104.19 o 
   6   1  14      413.74      516.42     40.16 o 
   7   1  14      109.14      152.78     64.23 o 
   8   1  14      191.96      214.00     77.52 o 
  -5   2  14      289.99      340.41     71.97 o 
  -4   2  14      161.66      218.38     58.82 o 
  -3   2  14      167.10      245.32     38.34 o 
  -2   2  14     4236.70     4277.44    152.50 o 
  -1   2  14     5531.86     5856.38    106.78 o 
   0   2  14      513.78      577.79     33.07 o 
   1   2  14     1274.04     1226.53     41.09 o 
   2   2  14       66.78       52.30     24.66 o 
   3   2  14      431.62      445.00     30.55 o 
   4   2  14     2569.63     2449.89     83.06 o 
   5   2  14     5421.52     5084.02     98.54 o 
   6   2  14      372.82      448.74     39.78 o 
   7   2  14        0.89      -91.93     61.29 o 
   8   2  14        2.34       73.75     74.64 o 
  -5   3  14      192.64      217.76     74.30 o 
  -4   3  14      608.97      620.83     66.77 o 
  -3   3  14      321.09      193.73     56.70 o 
  -2   3  14      558.97      553.64     39.80 o 
  -1   3  14     1382.27     1329.45     50.35 o 
   0   3  14      308.23      355.00     32.77 o 
   1   3  14      324.85      330.08     30.67 o 
   2   3  14     2924.73     2906.17    100.49 o 
   3   3  14     2782.30     2508.45     72.55 o 
   4   3  14     1132.92     1015.90     42.09 o 
   5   3  14      424.08      472.17     37.63 o 
   6   3  14      546.76      487.22     62.38 o 
   7   3  14       58.44      110.04     64.23 o 
   8   3  14      139.51       44.51     67.86 o 
  -4   4  14       19.24       41.36     67.93 o 
  -3   4  14      291.55      221.60     62.45 o 
  -2   4  14      126.81      109.70     54.71 o 
  -1   4  14      157.90      147.67     34.40 o 
   0   4  14     1331.32     1298.88     47.76 o 
   1   4  14      226.60      212.86     38.66 o 
   2   4  14      936.64      936.57     42.08 o 
   3   4  14     1671.28     1675.64    102.75 o 
   4   4  14      678.20      711.33     37.09 o 
   5   4  14       52.78       78.70     46.26 o 
   6   4  14       21.72       50.26     48.76 o 
   7   4  14       17.21       84.02     57.32 o 
   8   4  14      271.57      196.60     71.01 o 
  -3   5  14       22.10       27.73     57.80 o 
  -2   5  14        0.66      -10.34     51.50 o 
  -1   5  14      596.21      600.49     58.41 o 
   0   5  14     4138.65     4139.42     87.42 o 
   1   5  14     2770.55     2838.20     67.97 o 
   2   5  14      138.52      191.87     32.41 o 
   3   5  14       26.16       42.51     31.16 o 
   4   5  14       23.67        3.39     31.56 o 
   5   5  14       23.92       26.16     45.13 o 
   6   5  14      531.12      484.01     59.71 o 
   7   5  14      973.56     1319.72     82.24 o 
   8   5  14      370.22      500.71     81.35 o 
  -3   6  14      161.48      224.06     69.23 o 
  -2   6  14      381.79      412.65     65.05 o 
  -1   6  14      996.16     1006.84     71.01 o 
   0   6  14     1231.86     1358.27     77.24 o 
   1   6  14     2487.97     2657.16     69.13 o 
   2   6  14       28.20       63.68     42.18 o 
   3   6  14      327.71      353.89     35.70 o 
   4   6  14      573.15      676.22     62.11 o 
   5   6  14      189.76      218.24     51.77 o 
   6   6  14      909.89      971.37     70.46 o 
   7   6  14     1183.64     1211.38     81.08 o 
   8   6  14      392.91      327.60     80.94 o 
  -1   7  14     1102.82     1035.05     76.35 o 
   0   7  14      612.06      507.90     68.89 o 
   1   7  14       48.46       29.79     50.33 o 
   2   7  14       33.97       19.65     48.41 o 
   3   7  14       77.52       67.45     54.17 o 
   4   7  14      139.19      129.15     54.92 o 
   5   7  14     1081.57      958.01     69.78 o 
   6   7  14      806.99      833.59     71.90 o 
   7   7  14      445.94      323.83     67.11 o 
   0   8  14       17.37       43.48     66.77 o 
   1   8  14      406.78      337.32     59.99 o 
   2   8  14      882.59      907.82     68.20 o 
   3   8  14       90.87      110.94     51.63 o 
   4   8  14        3.91        3.97     58.89 o 
   5   8  14      446.72      414.64     72.66 o 
   6   8  14      715.44      812.29     76.01 o 
   7   8  14        4.96       -5.68     70.05 o 
   1   9  14      534.00      515.44     67.86 o 
   2   9  14      337.72      330.89     61.90 o 
   3   9  14      176.96      182.97     56.91 o 
   4   9  14      162.58      140.45     56.77 o 
   5   9  14       51.73      -17.33     66.90 o 
   6   9  14        0.61      -53.21     74.92 o 
  -4  -7  15      124.40      151.27     70.26 o 
  -3  -7  15        5.73       83.82     63.21 o 
  -2  -7  15       74.17      -18.35     60.12 o 
  -1  -7  15      280.12      255.61     54.37 o 
   0  -7  15      694.35      689.47     60.29 o 
   1  -7  15       89.37       69.92     89.50 o 
  -5  -6  15      116.88       88.54     71.49 o 
  -4  -6  15      298.16      234.81     67.04 o 
  -3  -6  15      363.15      294.66     65.47 o 
  -2  -6  15      289.58      210.37     62.52 o 
  -1  -6  15     1165.21     1171.84     62.64 o 
   0  -6  15      451.19      493.95     53.72 o 
   1  -6  15        0.37       11.52     53.37 o 
   2  -6  15      333.12      545.98     96.90 o 
   3  -6  15      165.18      236.52     92.99 o 
  -5  -5  15      130.19       76.90     67.86 o 
  -4  -5  15       76.63       53.41     68.14 o 
  -3  -5  15      616.37      495.78     65.81 o 
  -2  -5  15     1309.72     1143.73     78.96 o 
  -1  -5  15      865.61     1036.35     73.61 o 
   0  -5  15       11.54       -3.36     42.24 o 
   1  -5  15      219.35      305.20     49.71 o 
   2  -5  15      125.06      128.13     48.83 o 
   3  -5  15      206.36      218.24     81.56 o 
   4  -5  15      580.81      704.99    105.25 o 
  -6  -4  15      236.49      247.14     83.54 o 
  -5  -4  15      315.74      346.23     71.90 o 
  -4  -4  15       11.76      -36.50     59.44 o 
  -3  -4  15        8.06       82.79     58.28 o 
  -2  -4  15     1035.42     1043.68     74.71 o 
  -1  -4  15      243.74      386.77     60.12 o 
   0  -4  15      399.37      375.18     47.16 o 
   1  -4  15     2190.54     2371.71     78.99 o 
   2  -4  15      114.54      125.70     70.19 o 
   3  -4  15       11.96       38.23     42.89 o 
   4  -4  15      380.36      382.04     88.27 o 
   5  -4  15      512.19      492.36    101.83 o 
  -6  -3  15      192.96      168.11     72.45 o 
  -5  -3  15      101.43       80.67     65.67 o 
  -4  -3  15        9.22      -47.18     59.51 o 
  -3  -3  15        5.25      -23.08     56.22 o 
  -2  -3  15      224.60      305.35     59.78 o 
  -1  -3  15      703.89      691.97     66.29 o 
   0  -3  15     1323.10     1332.66     58.00 o 
   1  -3  15      880.38      886.49    116.58 o 
   2  -3  15      294.25      333.56     40.31 o 
   3  -3  15      357.91      353.62     41.61 o 
   4  -3  15       23.51       31.45     40.44 o 
   5  -3  15      152.30      116.41     91.08 o 
  -6  -2  15      341.12      317.40     85.74 o 
  -5  -2  15        0.77      -38.28     73.96 o 
  -4  -2  15       41.78       38.28     61.70 o 
  -3  -2  15       47.62       60.95     57.66 o 
  -2  -2  15      221.33      238.58     59.10 o 
  -1  -2  15     4325.65     4496.84    137.92 o 
   0  -2  15     6151.91     6391.09    172.09 o 
   1  -2  15       19.51      -17.12     43.48 o 
   2  -2  15       39.66      -11.87     33.82 o 
   3  -2  15      123.45      153.29     37.69 o 
   4  -2  15        4.37       33.78     37.03 o 
   5  -2  15     1140.55     1235.15    112.06 o 
   6  -2  15     1013.14     1042.65    115.93 o 
  -5  -1  15        1.68      -64.23     72.52 o 
  -4  -1  15      346.91      258.51     70.88 o 
  -3  -1  15      376.65      309.80     62.45 o 
  -2  -1  15      480.87      484.96     67.18 o 
  -1  -1  15     2587.26     2598.28    100.80 o 
   0  -1  15     1967.00     1986.63     85.67 o 
   1  -1  15     1235.42     1255.42     70.26 o 
   2  -1  15      146.21      143.39     41.77 o 
   3  -1  15      409.72      407.72     50.47 o 
   4  -1  15      568.28      556.32     49.24 o 
   5  -1  15      765.54      685.26     55.47 o 
  -4   0  15       57.42       27.94     64.71 o 
  -3   0  15      384.79      431.48     61.90 o 
  -2   0  15     1407.50     1385.25     80.87 o 
  -1   0  15      188.65      229.47     50.61 o 
   0   0  15       23.24       86.42     44.58 o 
   1   0  15       11.78      -27.53     39.10 o 
   2   0  15       47.77       39.03     39.10 o 
   3   0  15     1056.97      861.32     56.63 o 
   4   0  15     3038.40     2738.59     94.36 o 
   5   0  15      269.22      267.96     47.59 o 
   6   0  15        2.47      -63.14     49.51 o 
  -5   1  15      746.63      801.81     78.20 o 
  -4   1  15       77.35       94.42     42.29 o 
  -3   1  15       14.46       -8.57     37.52 o 
  -2   1  15      459.40      511.97     81.93 o 
  -1   1  15      172.85      162.53     31.79 o 
   0   1  15     1524.96     1551.75     65.12 o 
   1   1  15     4196.79     4206.87     81.49 o 
   2   1  15     1092.66     1065.88     39.96 o 
   3   1  15      527.31      453.37     32.75 o 
   4   1  15      857.55      694.43     47.59 o 
   5   1  15      286.75      309.16     34.40 o 
   6   1  15       52.57       62.86     35.34 o 
   7   1  15      141.91      101.21     63.48 o 
  -5   2  15      520.32      602.20     82.45 o 
  -4   2  15      307.86      306.30     61.08 o 
  -3   2  15        7.79        5.59     39.58 o 
  -2   2  15      143.24      168.11     36.60 o 
  -1   2  15       59.23       52.67     31.44 o 
   0   2  15     1459.76     1552.47     49.27 o 
   1   2  15     3779.28     4141.37     99.33 o 
   2   2  15     7484.42     7310.56    125.47 o 
   3   2  15      783.44      714.45     35.90 o 
   4   2  15      753.63      740.39     37.11 o 
   5   2  15       13.68       -8.10     41.02 o 
   6   2  15        8.95      -34.25     34.32 o 
   7   2  15      221.24      282.61     68.41 o 
   8   2  15      766.73      775.79     87.58 o 
  -4   3  15        1.14       74.98     65.88 o 
  -3   3  15      249.38      197.49     58.82 o 
  -2   3  15      118.75       95.78     34.71 o 
  -1   3  15     1685.58     1725.82     90.87 o 
   0   3  15     2247.47     2301.21     60.66 o 
   1   3  15     2731.18     2647.97     62.84 o 
   2   3  15      304.28      329.98     31.44 o 
   3   3  15      314.37      351.88     31.65 o 
   4   3  15       10.75       23.39     28.80 o 
   5   3  15      940.93      962.63     44.24 o 
   6   3  15      241.66      154.35     56.84 o 
   7   3  15      633.35      674.65     75.53 o 
   8   3  15      363.66      481.88     76.76 o 
  -4   4  15      317.84      342.32     68.96 o 
  -3   4  15       81.78      128.47     56.70 o 
  -2   4  15       32.03      -15.82     49.10 o 
  -1   4  15      458.99      417.00     88.13 o 
   0   4  15     2474.68     2325.21    131.68 o 
   1   4  15      729.98      750.15     87.58 o 
   2   4  15      491.25      572.65     36.74 o 
   3   4  15     1375.65     1341.23     48.76 o 
   4   4  15       91.64       77.06     29.39 o 
   5   4  15       11.48       12.90     49.00 o 
   6   4  15      821.88      759.49     63.82 o 
   7   4  15      966.02      880.36     80.26 o 
   8   4  15       71.68      116.28     71.29 o 
  -3   5  15      353.77      281.86     72.52 o 
  -2   5  15      290.90      235.91     65.26 o 
  -1   5  15      348.99      209.20     54.23 o 
   0   5  15       14.31       30.89     33.03 o 
   1   5  15      224.39      263.40     36.72 o 
   2   5  15     1063.30     1146.88     50.76 o 
   3   5  15     2474.11     2620.07     68.91 o 
   4   5  15      363.44      454.88     37.42 o 
   5   5  15       99.30      113.88     48.83 o 
   6   5  15      521.88      501.40     60.88 o 
   7   5  15      227.77      305.76     71.01 o 
   8   5  15       37.02      134.63     75.26 o 
  -2   6  15      513.22      454.22     68.75 o 
  -1   6  15      349.89      376.49     61.63 o 
   0   6  15      220.29      279.53     57.11 o 
   1   6  15     2549.88     2500.63     95.32 o 
   2   6  15     1850.46     1845.17     59.90 o 
   3   6  15      246.83      264.19     37.51 o 
   4   6  15      607.33      745.11     61.15 o 
   5   6  15      592.17      576.04     61.22 o 
   6   6  15      269.39      326.03     59.92 o 
   7   6  15      179.88      118.81     62.93 o 
  -1   7  15       78.47      139.22     62.66 o 
   0   7  15      140.61       60.40     58.21 o 
   1   7  15     2141.70     1977.79     90.67 o 
   2   7  15     1090.26     1135.03     74.09 o 
   3   7  15       29.54       50.47     50.06 o 
   4   7  15        8.05       -1.51     54.10 o 
   5   7  15      506.44      509.21     63.62 o 
   6   7  15       17.10      -22.46     58.28 o 
   7   7  15      543.00      582.55     73.61 o 
   0   8  15      487.30      348.62     66.63 o 
   1   8  15       53.45       86.28     57.80 o 
   2   8  15       52.93       67.73     55.19 o 
   3   8  15        7.22      -33.01     51.63 o 
   4   8  15        0.20       63.55     61.56 o 
   5   8  15        4.30      -13.49     60.19 o 
   6   8  15      369.05      374.23     70.12 o 
   2   9  15      255.44      302.61     63.48 o 
   3   9  15      209.79      321.64     62.79 o 
   4   9  15        2.22      -83.51     55.67 o 
   5   9  15      253.88      349.31     75.67 o 
  -3  -7  16       36.26      119.22     68.20 o 
  -2  -7  16        8.73       -1.44     72.38 o 
  -1  -7  16       30.39      -73.00     48.67 o 
   0  -7  16       26.27       19.19     54.61 o 
  -4  -6  16       37.92       14.93     68.00 o 
  -3  -6  16        8.09      -81.76     61.84 o 
  -2  -6  16       40.76       80.67     71.01 o 
  -1  -6  16      167.37      149.61     54.44 o 
   0  -6  16      621.85      644.03     59.13 o 
   1  -6  16      829.46      929.96     64.43 o 
   2  -6  16       37.73        4.11     91.83 o 
  -5  -5  16      320.65      303.70     85.12 o 
  -4  -5  16        1.84       31.02     71.97 o 
  -3  -5  16        2.52        2.19     62.32 o 
  -2  -5  16        3.51       33.01     61.49 o 
  -1  -5  16      243.64      329.59     64.58 o 
   0  -5  16     1591.77     1711.83     94.36 o 
   1  -5  16      853.14      904.87    112.10 o 
   2  -5  16      166.03      215.98     49.66 o 
   3  -5  16        1.13     -128.71     85.80 o 
  -5  -4  16        0.36       36.77     69.64 o 
  -4  -4  16        2.48      -34.44     64.78 o 
  -3  -4  16      189.60      163.18     65.47 o 
  -2  -4  16      228.15      245.84     63.82 o 
  -1  -4  16      568.37      633.15     69.71 o 
   0  -4  16      466.47      491.94     48.49 o 
   1  -4  16       95.05      130.32     46.42 o 
   2  -4  16      204.07      213.66     46.87 o 
   3  -4  16       12.36       67.07     46.51 o 
   4  -4  16      317.62      485.92     97.38 o 
  -5  -3  16      443.14      462.16     79.91 o 
  -4  -3  16      453.32      346.64     73.41 o 
  -3  -3  16       19.03       19.58     61.63 o 
  -2  -3  16      300.53      193.52     59.78 o 
  -1  -3  16      936.85      898.09     72.45 o 
   0  -3  16       89.67       71.08     54.44 o 
   1  -3  16      209.57      197.28     43.79 o 
   2  -3  16      468.17      477.18     78.78 o 
   3  -3  16       43.29       33.16     40.46 o 
   4  -3  16      307.59      404.44     52.39 o 
  -5  -2  16      606.27      583.16     90.80 o 
  -4  -2  16     1455.27     1427.71     98.61 o 
  -3  -2  16      388.11      471.27     76.76 o 
  -2  -2  16      132.42       78.00     60.47 o 
  -1  -2  16        1.87       -1.78     52.32 o 
   0  -2  16       18.19       50.06     54.03 o 
   1  -2  16      368.14      344.04     53.82 o 
   2  -2  16     2125.90     2056.54     90.32 o 
   3  -2  16     1844.77     1809.13     83.00 o 
   4  -2  16      576.50      464.15     55.26 o 
   5  -2  16       12.71        8.08     52.45 o 
  -5  -1  16      458.66      443.40     94.36 o 
  -4  -1  16      260.35      325.96     71.42 o 
  -3  -1  16      270.19      237.21     70.88 o 
  -2  -1  16      214.86      318.70     66.97 o 
  -1  -1  16       10.64       76.22     54.92 o 
   0  -1  16      975.13      920.21     65.74 o 
   1  -1  16      956.18     1061.21     71.01 o 
   2  -1  16     1109.92     1081.21     71.97 o 
   3  -1  16     2814.58     2624.44     93.61 o 
   4  -1  16      599.67      565.97     55.88 o 
   5  -1  16       60.32       37.94     47.11 o 
  -4   0  16       47.39      127.85     71.56 o 
  -3   0  16       29.12       -2.53     57.32 o 
  -2   0  16       20.02      132.16     62.93 o 
  -1   0  16      143.15      202.76     51.84 o 
   0   0  16     1704.11     1560.42     79.16 o 
   1   0  16     3218.68     3246.77    106.48 o 
   2   0  16      779.94      814.21     57.18 o 
   3   0  16        1.08       34.44     39.65 o 
   4   0  16       29.15        5.75     40.47 o 
   5   0  16        1.32      -44.72     45.61 o 
   6   0  16       86.84      103.13     50.13 o 
  -4   1  16      135.20      106.57     48.35 o 
  -3   1  16     1330.98     1328.49    128.23 o 
  -2   1  16      335.20      410.13     39.18 o 
  -1   1  16      359.40      403.93     72.42 o 
   0   1  16      155.85      197.77     31.67 o 
   1   1  16     1956.63     2049.30     59.03 o 
   2   1  16      635.35      601.65     52.45 o 
   3   1  16     1262.45     1288.30     45.79 o 
   4   1  16     1880.77     1970.95     80.19 o 
   5   1  16      256.32      176.81     49.92 o 
   6   1  16        9.95       39.79     48.69 o 
  -4   2  16      417.82      390.74     66.77 o 
  -3   2  16      260.19      257.34     41.40 o 
  -2   2  16      459.04      506.82     62.42 o 
  -1   2  16     2195.72     2277.94     62.82 o 
   0   2  16     1274.31     1362.36     50.34 o 
   1   2  16       64.66       64.72     29.48 o 
   2   2  16     1190.77     1134.17     43.94 o 
   3   2  16     1262.18     1147.46     45.22 o 
   4   2  16     1222.22     1145.78     46.99 o 
   5   2  16      642.77      609.98     41.16 o 
   6   2  16      304.28      321.59     41.83 o 
   7   2  16      285.75      318.90     69.03 o 
  -4   3  16      820.61      876.73     79.91 o 
  -3   3  16      193.83      124.84     59.85 o 
  -2   3  16       49.30      -44.97     36.22 o 
  -1   3  16      486.60      521.06     40.12 o 
   0   3  16     1597.78     1564.22     53.45 o 
   1   3  16      210.06      211.30     32.29 o 
   2   3  16     4187.06     4204.20     85.72 o 
   3   3  16     2654.39     2624.98     64.06 o 
   4   3  16      108.76      148.35     31.50 o 
   5   3  16       75.45       67.02     33.29 o 
   6   3  16     1055.18     1118.38    107.34 o 
   7   3  16      103.66       84.78     66.29 o 
  -3   4  16       59.78       76.08     65.53 o 
  -2   4  16       20.19      -25.61     52.11 o 
  -1   4  16        2.96      -16.07     34.55 o 
   0   4  16       67.64       61.81     34.58 o 
   1   4  16      886.29      857.66     91.56 o 
   2   4  16     1390.45     1460.17     72.96 o 
   3   4  16     1043.83      982.45     44.70 o 
   4   4  16        4.94      -25.93     30.87 o 
   5   4  16       34.30       26.21     35.71 o 
   6   4  16       76.76       81.01     57.66 o 
   7   4  16       36.43       97.99     67.73 o 
  -2   5  16        1.19      -48.41     63.55 o 
  -1   5  16       32.72      106.96     59.58 o 
   0   5  16     1727.14     1871.22     75.81 o 
   1   5  16     2029.60     1957.40     85.97 o 
   2   5  16      419.49      446.18     39.23 o 
   3   5  16      588.36      608.66     40.26 o 
   4   5  16        3.63       50.06     32.49 o 
   5   5  16       96.45       78.73     51.77 o 
   6   5  16      231.20      183.39     56.97 o 
   7   5  16      934.59      911.86     77.18 o 
  -1   6  16      258.41      264.81     68.62 o 
   0   6  16      591.93      635.69     64.10 o 
   1   6  16     1659.49     1735.42     62.77 o 
   2   6  16      135.34      117.72     49.82 o 
   3   6  16      651.11      635.41     44.26 o 
   4   6  16      539.66      575.15     59.51 o 
   5   6  16      113.41       63.89     59.17 o 
   6   6  16      263.68      187.43     65.60 o 
   7   6  16     1024.55     1128.59     83.27 o 
   0   7  16      411.78      440.25     65.26 o 
   1   7  16        8.84      -66.97     55.13 o 
   2   7  16       78.57       29.93     59.23 o 
   3   7  16       54.08      -26.02     49.72 o 
   4   7  16      289.08      381.97     68.34 o 
   5   7  16      382.48      406.42     63.14 o 
   6   7  16     1134.84     1344.51     90.19 o 
   1   8  16       53.76      -10.27     59.37 o 
   2   8  16      522.27      533.65     66.01 o 
   3   8  16      150.19      156.54     57.80 o 
   4   8  16       54.09       85.19     72.79 o 
   5   8  16      345.30      293.91     69.23 o 
   6   8  16      163.31       78.89     67.11 o 
  -3  -6  17      287.96      211.74     74.37 o 
  -2  -6  17      235.01      211.53     70.05 o 
  -1  -6  17      175.71      169.31     55.91 o 
   0  -6  17       83.72       87.22     55.48 o 
   1  -6  17       66.78      140.37     55.72 o 
  -4  -5  17      275.85      410.32     86.83 o 
  -3  -5  17      509.02      594.32     79.64 o 
  -2  -5  17      408.22      373.55     70.67 o 
  -1  -5  17      177.38      210.43     67.52 o 
   0  -5  17        0.40       39.09     51.93 o 
   1  -5  17       94.54      123.02     54.95 o 
   2  -5  17       23.87      129.50     55.00 o 
  -4  -4  17      341.67      181.26     75.60 o 
  -3  -4  17       28.70       38.48     67.52 o 
  -2  -4  17       10.92       80.33     64.23 o 
  -1  -4  17      158.64      187.49     63.82 o 
   0  -4  17       13.97        0.89     58.41 o 
   1  -4  17      310.53      237.21     64.64 o 
   2  -4  17      541.69      405.94     65.81 o 
   3  -4  17      228.01      132.71     63.75 o 
  -5  -3  17      161.99       79.71     79.37 o 
  -4  -3  17      192.84      321.51     85.53 o 
  -3  -3  17       74.58      129.56     68.96 o 
  -2  -3  17      277.84      491.13     71.15 o 
  -1  -3  17      275.91      255.70     64.23 o 
   0  -3  17       33.05       14.24     57.18 o 
   1  -3  17      314.32      282.41     56.70 o 
   2  -3  17      980.12     1136.54     74.23 o 
   3  -3  17      569.59      661.64     65.05 o 
   4  -3  17       97.70       45.88     56.56 o 
  -5  -2  17       94.35      116.55     87.93 o 
  -4  -2  17       62.83      153.67     74.64 o 
  -3  -2  17      131.74       91.28     67.86 o 
  -2  -2  17      887.72      707.04     74.64 o 
  -1  -2  17      812.87      693.07     69.51 o 
   0  -2  17      869.74      975.54     71.22 o 
   1  -2  17      438.68      357.32     57.04 o 
   2  -2  17      234.38      252.41     58.21 o 
   3  -2  17       75.03       52.45     52.80 o 
   4  -2  17      224.92      161.06     53.14 o 
   5  -2  17      736.98      776.55     68.55 o 
  -5  -1  17       18.32      -66.01     86.69 o 
  -4  -1  17      464.10      414.77     86.15 o 
  -3  -1  17     1121.25     1303.14     94.71 o 
  -2  -1  17       59.32      101.83     59.92 o 
  -1  -1  17      397.14      305.55     69.78 o 
   0  -1  17     1957.02     2008.75     91.35 o 
   1  -1  17     1501.00     1715.93     84.84 o 
   2  -1  17       10.47      -28.42     46.91 o 
   3  -1  17     1640.03     1531.31     82.17 o 
   4  -1  17      578.72      686.29     61.15 o 
   5  -1  17       96.02      135.11     52.80 o 
  -4   0  17      297.82      201.12     80.60 o 
  -3   0  17      408.14      427.85     79.23 o 
  -2   0  17      375.19      339.04     63.55 o 
  -1   0  17       61.92       40.61     52.52 o 
   0   0  17       15.37       -5.41     48.48 o 
   1   0  17      478.55      621.78     58.89 o 
   2   0  17       48.27      135.18     52.59 o 
   3   0  17     2346.55     2341.48     92.93 o 
   4   0  17     1283.39     1111.82     71.83 o 
   5   0  17       44.91      -12.19     49.17 o 
   6   0  17        2.41      -47.93     55.26 o 
  -3   1  17        0.78      -48.83     64.10 o 
  -2   1  17       22.74       65.67     54.71 o 
  -1   1  17       75.41      137.44     52.32 o 
   0   1  17       21.61       20.06     47.46 o 
   1   1  17     1495.34     1498.92     77.93 o 
   2   1  17     2649.63     2521.38     93.88 o 
   3   1  17      420.17      385.33     50.67 o 
   4   1  17       86.20       49.65     48.07 o 
   5   1  17        3.61      -33.97     47.73 o 
   6   1  17      196.88      144.56     49.44 o 
  -4   2  17      342.91      332.12     74.03 o 
  -3   2  17       53.37        8.94     45.33 o 
  -2   2  17      357.48      445.63     53.24 o 
  -1   2  17      202.48      221.38     36.58 o 
   0   2  17       50.55       31.34     32.03 o 
   1   2  17     2847.50     2847.82     67.89 o 
   2   2  17     3520.75     3455.71     74.57 o 
   3   2  17      422.77      420.12     35.37 o 
   4   2  17      538.04      599.78     39.10 o 
   5   2  17        5.45       13.25     33.33 o 
   6   2  17        0.42      -14.20     38.49 o 
   7   2  17       93.41      -35.47     71.29 o 
  -3   3  17        5.51      -68.41     59.85 o 
  -2   3  17      124.47      113.42     41.95 o 
  -1   3  17      613.91      654.81     67.11 o 
   0   3  17     1597.28     1632.23     54.52 o 
   1   3  17      787.26      834.79     42.74 o 
   2   3  17     1457.66     1470.49     53.38 o 
   3   3  17       14.20        6.24     31.21 o 
   4   3  17      213.75      207.71     34.98 o 
   5   3  17      211.15      241.96     36.76 o 
   6   3  17      242.44      218.31     40.89 o 
   7   3  17      486.95      569.88     74.98 o 
  -3   4  17      165.15      120.32     69.85 o 
  -2   4  17       11.36       58.41     61.01 o 
  -1   4  17       34.01       35.42     39.87 o 
   0   4  17     1417.90     1308.09     54.56 o 
   1   4  17     1159.73     1154.09     77.79 o 
   2   4  17      347.39      383.55     37.47 o 
   3   4  17      731.39      678.10     41.89 o 
   4   4  17        9.86        2.77     38.25 o 
   5   4  17       37.30       63.43     33.09 o 
   6   4  17      675.26      688.82     69.44 o 
   7   4  17      849.26      901.93     82.24 o 
  -2   5  17      143.37      110.66     69.37 o 
  -1   5  17        8.45       -7.40     54.71 o 
   0   5  17       10.18      -28.80     39.51 o 
   1   5  17       34.60       73.82     68.07 o 
   2   5  17      371.63      416.38     63.27 o 
   3   5  17     1071.60     1073.54     71.42 o 
   4   5  17      832.80      838.66     47.70 o 
   5   5  17       74.28      103.56     40.48 o 
   6   5  17      145.61        7.26     55.47 o 
   7   5  17       86.78       35.81     69.30 o 
  -1   6  17       85.96      -30.13     60.06 o 
   0   6  17      185.43      223.31     58.07 o 
   1   6  17      711.23      760.89    133.74 o 
   2   6  17      817.76      777.23     49.29 o 
   3   6  17      506.96      479.58     43.69 o 
   4   6  17      314.63      366.26     41.59 o 
   5   6  17      402.81      342.32     60.33 o 
   6   6  17       35.30      -56.36     56.70 o 
   0   7  17        2.69        9.18     67.38 o 
   1   7  17      645.50      670.54     73.34 o 
   2   7  17      877.94      938.71     72.07 o 
   3   7  17      531.56      497.70     67.59 o 
   4   7  17       15.99       71.70     65.19 o 
   5   7  17       24.89      -14.65     57.59 o 
   6   7  17       34.95      -20.34     63.82 o 
   3   8  17       50.77      -11.16     57.25 o 
   4   8  17        2.31       32.12     73.48 o 
  -3  -5  18       27.64        6.37     82.31 o 
  -2  -5  18      262.83      357.39     76.83 o 
  -1  -5  18      153.76       61.90     67.45 o 
   0  -5  18      170.56      133.74     66.83 o 
   1  -5  18      581.21      535.43     76.90 o 
  -3  -4  18      208.74      146.27     81.35 o 
  -2  -4  18      337.73      347.80     74.16 o 
  -1  -4  18      275.53      243.24     69.51 o 
   0  -4  18       24.24       52.45     64.44 o 
   1  -4  18      214.70      171.06     61.56 o 
   2  -4  18      482.30      536.39     71.01 o 
   3  -4  18        3.30      -50.13     58.69 o 
  -4  -3  18      244.59      247.76     82.45 o 
  -3  -3  18      237.57      188.93     74.30 o 
  -2  -3  18      105.21      171.54     69.09 o 
  -1  -3  18      146.43       65.53     63.27 o 
   0  -3  18       62.10       15.34     62.45 o 
   1  -3  18        0.81        6.64     57.52 o 
   2  -3  18       50.46       38.48     60.26 o 
   3  -3  18      140.02      114.09     58.82 o 
   4  -3  18      363.89      395.12     67.38 o 
  -4  -2  18      772.28      961.03    103.61 o 
  -3  -2  18      551.37      574.12     81.97 o 
  -2  -2  18        0.57      -12.81     64.44 o 
  -1  -2  18      184.98      177.70     64.51 o 
   0  -2  18      128.23       85.46     56.29 o 
   1  -2  18       18.07       17.60     54.58 o 
   2  -2  18     1130.22     1130.10     75.67 o 
   3  -2  18     1928.28     1775.58     89.84 o 
   4  -2  18      145.95      104.29     55.47 o 
  -4  -1  18      456.10      392.04     91.90 o 
  -3  -1  18      431.77      510.99     87.24 o 
  -2  -1  18       10.17      -65.74     64.99 o 
  -1  -1  18      165.44       97.44     60.40 o 
   0  -1  18      287.86      209.48     58.89 o 
   1  -1  18      210.23      179.00     54.78 o 
   2  -1  18     1530.47     1594.32     86.63 o 
   3  -1  18     1326.14     1319.58     82.86 o 
   4  -1  18      170.99       82.38     55.40 o 
   5  -1  18       50.67       35.95     54.85 o 
  -4   0  18      102.54        6.71     83.95 o 
  -3   0  18      127.09        6.57     77.11 o 
  -2   0  18       15.79      -35.40     59.17 o 
  -1   0  18        5.36        3.83     63.34 o 
   0   0  18      312.87      353.28     58.55 o 
   1   0  18     1789.40     1752.29     85.19 o 
   2   0  18     1045.95     1021.36     67.18 o 
   3   0  18        8.62      -68.20     45.47 o 
   4   0  18       70.01        4.66     51.77 o 
   5   0  18        0.32       58.14     52.73 o 
   6   0  18       23.17      -22.46     53.82 o 
  -3   1  18      333.78      302.61     76.08 o 
  -2   1  18     1188.94     1165.37     86.21 o 
  -1   1  18       41.27       12.60     59.51 o 
   0   1  18       18.97       31.77     49.72 o 
   1   1  18      755.86      620.89     59.10 o 
   2   1  18      488.74      388.96     53.89 o 
   3   1  18      261.17      335.68     52.59 o 
   4   1  18      959.69      996.98     64.85 o 
   5   1  18      170.64      156.88     53.89 o 
   6   1  18        3.59       39.51     55.26 o 
  -3   2  18      361.88      580.35     81.15 o 
  -2   2  18      413.78      351.71     69.09 o 
  -1   2  18      596.56      694.80     47.07 o 
   0   2  18      210.92      248.03     61.97 o 
   1   2  18       29.49       27.25     33.48 o 
   2   2  18      268.08      235.15     51.98 o 
   3   2  18      539.24      618.57     57.45 o 
   4   2  18      638.36      649.18     58.41 o 
   5   2  18      325.80      320.14     55.06 o 
   6   2  18      736.71      704.85     68.14 o 
  -3   3  18      546.83      678.07     81.56 o 
  -2   3  18       55.28       -2.25     43.30 o 
  -1   3  18       52.07       44.45     40.46 o 
   0   3  18      192.46      243.04     58.79 o 
   1   3  18        2.84      -27.99     31.94 o 
   2   3  18     1814.28     1828.61    102.41 o 
   3   3  18     1592.63     1504.37     52.33 o 
   4   3  18      142.43      149.03     55.91 o 
   5   3  18      280.46      368.21     42.83 o 
   6   3  18      203.97      288.97     93.78 o 
  -2   4  18       12.64        7.53     64.64 o 
  -1   4  18      202.09      201.00     42.82 o 
   0   4  18      107.25       86.08     65.67 o 
   1   4  18       11.72       13.14     60.16 o 
   2   4  18      414.80      401.04     63.86 o 
   3   4  18     1215.13     1275.35     51.77 o 
   4   4  18      489.30      494.89     40.96 o 
   5   4  18        7.99      -38.70     35.05 o 
   6   4  18       19.66      -19.34     39.70 o 
  -1   5  18      137.35      100.73     66.08 o 
   0   5  18      437.06      410.03     44.45 o 
   1   5  18      539.11      486.83     43.51 o 
   2   5  18       70.41        5.07     94.16 o 
   3   5  18       63.67       79.90     37.24 o 
   4   5  18       10.01      -13.06     34.38 o 
   5   5  18        7.21       -6.61     38.60 o 
   6   5  18      281.19      321.03     68.75 o 
   0   6  18       67.32        8.90     57.38 o 
   1   6  18      224.37      332.49     43.79 o 
   2   6  18      426.82      404.76     45.80 o 
   3   6  18       58.40       35.80     75.05 o 
   4   6  18      256.06      269.81     41.66 o 
   5   6  18      504.20      439.49     64.64 o 
   6   6  18      376.08      300.07     65.47 o 
   2   7  18        1.45       25.78     46.71 o 
   3   7  18        6.46      -92.96     61.97 o 
   4   7  18      621.84      612.95     70.53 o 
   5   7  18      902.51      791.68     80.87 o 
  -2  -4  19        1.36      -44.37     71.70 o 
  -1  -4  19       24.31      -32.05     74.78 o 
   0  -4  19        5.81       17.19     74.57 o 
   1  -4  19      136.53      112.72     65.40 o 
   2  -4  19      325.94      297.47     70.40 o 
  -3  -3  19        8.74       72.31     77.45 o 
  -2  -3  19      157.14      264.19     75.74 o 
  -1  -3  19      249.73      206.94     70.46 o 
   0  -3  19        5.28      -38.07     67.93 o 
   1  -3  19       57.18       -5.27     67.04 o 
   2  -3  19      827.68      797.29     71.63 o 
   3  -3  19      280.02      272.89     65.47 o 
  -3  -2  19       95.66       48.35     76.28 o 
  -2  -2  19      304.31      281.58     83.27 o 
  -1  -2  19      773.04      707.31     78.89 o 
   0  -2  19      270.62      343.01     65.53 o 
   1  -2  19      191.22      172.63     59.58 o 
   2  -2  19       71.96      119.84     55.88 o 
   3  -2  19       28.16       26.98     52.80 o 
   4  -2  19      136.78      117.51     60.47 o 
  -3  -1  19      518.19      600.08     96.01 o 
  -2  -1  19      541.11      606.65     88.61 o 
  -1  -1  19      133.33       81.63     63.55 o 
   0  -1  19      580.91      620.14     70.40 o 
   1  -1  19      399.12      497.70     63.34 o 
   2  -1  19        2.71      -22.87     52.45 o 
   3  -1  19      690.38      620.41     68.41 o 
   4  -1  19      356.87      259.94     55.60 o 
  -3   0  19      497.26      510.85     87.52 o 
  -2   0  19      764.75      857.62     87.10 o 
  -1   0  19       25.00        6.37     66.90 o 
   0   0  19        4.96        7.81     55.40 o 
   1   0  19       83.32      113.54     54.37 o 
   2   0  19       26.50       45.20     49.72 o 
   3   0  19      677.45      569.40     59.23 o 
   4   0  19      721.56      733.61     63.07 o 
   5   0  19      143.97      103.61     57.93 o 
  -3   1  19       92.84      103.68     77.72 o 
  -2   1  19       41.85       47.59     70.40 o 
  -1   1  19       21.89        2.53     56.08 o 
   0   1  19      249.39      206.19     56.84 o 
   1   1  19      406.75      292.27     56.49 o 
   2   1  19      425.02      441.14     56.97 o 
   3   1  19      154.66      151.95     51.22 o 
   4   1  19      110.11      139.15     50.13 o 
   5   1  19      403.17      263.03     54.37 o 
  -2   2  19      332.97      347.12     72.31 o 
  -1   2  19      392.59      468.12     69.71 o 
   0   2  19      125.41      146.27     54.30 o 
   1   2  19      543.93      539.20     60.95 o 
   2   2  19     1082.53     1090.66     73.13 o 
   3   2  19      370.79      397.38     54.92 o 
   4   2  19        2.81      -33.14     53.21 o 
   5   2  19       95.82        9.18     57.25 o 
   6   2  19        4.41       -6.85     58.75 o 
  -2   3  19      193.58      115.68     45.09 o 
  -1   3  19     1462.40     1434.22     63.25 o 
   0   3  19      396.87      401.32     41.81 o 
   1   3  19      132.36      137.71     50.47 o 
   2   3  19      159.79      216.51     36.21 o 
   3   3  19      289.24      263.55     37.26 o 
   4   3  19       29.80       37.32     35.89 o 
   5   3  19      344.32      325.48     62.93 o 
   6   3  19      898.69      942.88     78.75 o 
  -1   4  19      121.42      115.63     43.91 o 
   0   4  19      342.67      299.47     43.91 o 
   1   4  19      180.33      140.09     48.93 o 
   2   4  19        0.09      -15.91     35.61 o 
   3   4  19       10.64      -11.12     36.43 o 
   4   4  19      122.20      112.48     69.75 o 
   5   4  19      327.16      279.59     41.88 o 
   6   4  19      594.92      559.23     48.29 o 
   0   5  19       58.38       34.48     47.83 o 
   1   5  19        3.13       52.35     41.70 o 
   2   5  19       30.98       15.90     39.70 o 
   3   5  19      323.38      356.53     44.12 o 
   4   5  19      681.88      707.28     47.77 o 
   5   5  19      451.02      453.39     67.42 o 
   1   6  19      177.39      220.67     46.51 o 
   2   6  19       98.77      164.43     42.65 o 
   3   6  19      304.75      301.60     47.31 o 
   4   6  19      737.03      718.12     51.42 o 
   5   6  19      265.61      254.60     70.19 o 
  -1  -3  20      247.86      275.01     86.28 o 
   0  -3  20       15.28        5.48     65.40 o 
   1  -3  20        1.41      -51.22     61.84 o 
   2  -3  20       37.11       26.23     59.92 o 
  -2  -2  20       73.51      137.85     79.57 o 
  -1  -2  20       31.98       33.76     67.31 o 
   0  -2  20        9.15       86.21     67.04 o 
   1  -2  20       20.57      -63.75     57.80 o 
   2  -2  20      498.50      449.08     65.12 o 
   3  -2  20      466.55      471.75     71.63 o 
  -2  -1  20      103.64      166.20     74.71 o 
  -1  -1  20      177.90      282.54     73.61 o 
   0  -1  20      568.49      473.19     70.19 o 
   1  -1  20      379.46      436.41     65.81 o 
   2  -1  20      116.56       16.57     56.02 o 
   3  -1  20      448.61      474.83     62.45 o 
   4  -1  20      214.85      254.53     64.99 o 
  -2   0  20        0.77      -88.61     77.65 o 
  -1   0  20      176.93      133.46     66.63 o 
   0   0  20      528.09      525.64     69.37 o 
   1   0  20      645.19      646.30     67.93 o 
   2   0  20      229.02      243.85     58.00 o 
   3   0  20        1.42       19.11     52.52 o 
   4   0  20       22.05       43.62     52.80 o 
  -2   1  20      551.22      593.71     84.16 o 
  -1   1  20      253.01      198.86     73.75 o 
   0   1  20       65.07       78.34     58.41 o 
   1   1  20       31.73       88.06     61.36 o 
   2   1  20      146.93      202.01     53.96 o 
   3   1  20        1.12      -36.77     50.26 o 
   4   1  20      147.79       71.70     59.37 o 
   5   1  20      184.26       66.70     53.69 o 
  -1   2  20      740.99      776.20     81.01 o 
   0   2  20        1.30      -89.26     59.51 o 
   1   2  20      235.11      190.99     56.49 o 
   2   2  20      133.39      112.65     53.07 o 
   3   2  20        4.03       83.89     50.95 o 
   4   2  20      181.60      136.07     60.12 o 
   5   2  20      926.34      933.57     72.52 o 
  -1   3  20       47.89       62.66     67.04 o 
   0   3  20        1.41       11.85     60.67 o 
   1   3  20      130.46       69.78     60.06 o 
   2   3  20      225.85      231.59     55.95 o 
   3   3  20      534.84      501.19     61.70 o 
   4   3  20      327.13      264.40     57.04 o 
   5   3  20      319.10      341.98     60.81 o 
   0   4  20      289.36      273.57     47.38 o 
   1   4  20       28.44       30.66     40.01 o 
   2   4  20       45.65       45.25     39.19 o 
   3   4  20      437.08      434.30     86.18 o 
   4   4  20      907.45      875.08     51.36 o 
   5   4  20       33.44      -49.95     38.98 o 
   1   5  20      141.70       81.75     51.98 o 
   2   5  20       18.72       23.24     41.60 o 
   3   5  20       74.17      101.22     39.85 o 
   4   5  20      122.69      114.21     73.79 o 
   0  -2  21      413.38      366.43     81.69 o 
   1  -2  21       33.38      -25.68     62.79 o 
  -1  -1  21      267.84      220.84     73.96 o 
   0  -1  21      301.49      315.34     69.44 o 
   1  -1  21      108.33      199.89     63.62 o 
   2  -1  21       88.31       40.88     59.78 o 
  -1   0  21      299.45      266.59     71.56 o 
   0   0  21       20.00      -92.34     61.56 o 
   1   0  21       67.40       28.35     60.74 o 
   2   0  21        2.49      -63.07     56.77 o 
   3   0  21       79.30       42.39     56.49 o 
  -1   1  21       17.15      -12.33     65.19 o 
   0   1  21      104.48       98.27     62.86 o 
   1   1  21      541.92      617.54     69.51 o 
   2   1  21       93.26       99.29     61.49 o 
   3   1  21        4.44      -79.20     52.80 o 
   0   2  21      292.13      285.08     72.86 o 
   1   2  21      169.51      166.20     59.10 o 
   2   2  21      330.35      270.01     59.30 o 
   3   2  21       81.25      166.06     55.60 o 
   4   2  21       36.91        8.56     54.17 o 
   1   3  21       37.03       20.06     63.75 o 
   2   3  21        1.31      -10.07     53.28 o 
   3   3  21      276.55      213.52     65.47 o 
   2   4  21        1.54      -76.70     62.79 o 
   3   4  21       26.37       83.27     63.96 o 
                                                 
